# Supplementary material for: 2-(2-Methyl­naphtho[2,1-b]furan-1-yl)acetic acid
Source: Acta Crystallogr Sect E Struct Rep Online. 2008 May 30;64(Pt 6):o1167. doi: 10.1107/S1600536808015572 (PMC2961634; doi:10.1107/S1600536808015572)
Supplement: Supplementary file 1 [file e-64-o1167-sup1.cif]

##############################################################################
###                                                                        ###
###        Electronic paper (Acta Crystallographica Section E)             ###
###                                                                        ###
##############################################################################
#                                                                            #
# This CIF contains the data in a paper accepted for publication in Acta     #
# Crystallographica Section E. It conforms to the requirements of Notes      #
# for Authors for Section E, and has been peer reviewed under the auspices   #
# of the IUCr Commission on Journals.                                        #
#                                                                            #
# Full details of the Crystallographic Information File format               #
# are given in the paper "The Crystallographic Information File (CIF):       #
# a New Standard Archive File for Crystallography" by S. R. Hall, F. H.      #
# Allen and I. D. Brown [Acta Cryst. (1991), A47, 655-685].                  #
#                                                                            #
# The current version of the core CIF dictionary is obtainable from          #
# ftp://ftp.iucr.org/pub/cif_core.dic. The current version number is 2.4.    #
#                                                                            #
# Software is freely available for graphical display of the structure(s) in  #
# this CIF.  For information consult the CIF home page http://www.iucr.org/  #
# cif/home.html                                                              #
#                                                                            #
# This file may be used for bona fide research purposes within the           #
# scientific community so long as proper attribution is given to the journal # 
# article from which it was obtained.                                        #
#                                                                            #
##############################################################################
                                             
data_global
_audit_creation_method     SHELXL-97
_journal_date_recd_electronic     2008-05-20
_journal_date_accepted     2008-05-23
_journal_name_full     'Acta Crystallographica, Section E'
_journal_year     2008
_journal_volume     64
_journal_issue      6
_journal_page_first     o1167
_journal_page_last     o1167
_journal_paper_category     QO
_journal_coeditor_code     LH2631
_publ_contact_author_name     ' Edward RT Tiekink '
_publ_contact_author_address
;
    Department of Chemistry,
    The University of Texas,
    One UTSA Circle,
    San Antonio, Texas 78249-0698,
    U.S.A.
;
_publ_contact_author_email     edward.tiekink@utsa.edu
_publ_contact_author_fax     ' 1 210 458 7428 '
_publ_contact_author_phone     ' 1 210 458 5774 '
_publ_section_title
;
2-(2-Methylnaphtho[2,1-<i>b</i>]furan-1-yl)acetic acid
;
loop_
    _publ_author_name
    _publ_author_footnote
    _publ_author_address
    'Jevric, Martyn' .
;
Department of Chemistry, The University of Adelaide,
5005 South Australia, Australia
;
    'Taylor, Dennis K.'
;
Additional correspondence e-mail: dennis.taylor@adelaide.edu.au.
;
;
Department of Wine and Horticulture,
The University of Adelaide, Waite Campus,
Glen Osmond 5064, South Australia, Australia
;
    'Tiekink, Edward R. T.' .
;
Department of Chemistry, The University of Texas at San Antonio,
One UTSA Circle, San Antonio, Texas 78249-0698, USA
;
data_I
_audit_creation_method     SHELXL-97
_chemical_name_systematic
;
2-(2-Methylnaphtho[2,1-<i>b</i>]furan-1-yl)acetic acid
;
_chemical_formula_moiety     'C15 H12 O3'
_chemical_formula_sum     'C15 H12 O3'
_chemical_formula_iupac     'C15 H12 O3'
_chemical_formula_weight     240.25
_symmetry_cell_setting     monoclinic
_symmetry_space_group_name_H-M     'C 2/c'
_symmetry_space_group_name_Hall     '-C 2yc'
loop_
    _symmetry_equiv_pos_as_xyz
    'x, y, z'
    '-x, y, -z+1/2'
    'x+1/2, y+1/2, z'
    '-x+1/2, y+1/2, -z+1/2'
    '-x, -y, -z'
    'x, -y, z-1/2'
    '-x+1/2, -y+1/2, -z'
    'x+1/2, -y+1/2, z-1/2'
_cell_length_a     31.380(3)
_cell_length_b     4.8370(4)
_cell_length_c     15.7885(13)
_cell_angle_alpha     90
_cell_angle_beta     98.087(2)
_cell_angle_gamma     90
_cell_volume     2372.6(3)
_cell_formula_units_Z     8
_cell_measurement_reflns_used     3301
_cell_measurement_theta_min     2.6
_cell_measurement_theta_max     29.4
_cell_measurement_temperature     223(2)
_exptl_crystal_description     block
_exptl_crystal_colour     colourless
_exptl_crystal_size_max     0.49
_exptl_crystal_size_mid     0.36
_exptl_crystal_size_min     0.18
_exptl_crystal_density_diffrn     1.345
_exptl_crystal_density_meas     ?
_exptl_crystal_density_method     'not measured'
_exptl_crystal_F_000     1008
_exptl_absorpt_coefficient_mu     0.094
_exptl_absorpt_correction_type     'none'
_exptl_absorpt_process_details     ?
_exptl_absorpt_correction_T_min     ?
_exptl_absorpt_correction_T_max     ?
_diffrn_ambient_temperature     223(2)
_diffrn_radiation_type     MoK\a
_diffrn_radiation_wavelength     0.71069
_diffrn_radiation_source     'fine-focus sealed tube'
_diffrn_radiation_monochromator     graphite
_diffrn_measurement_device_type     'Bruker SMART CCD'
_diffrn_measurement_method     \w
_diffrn_detector_area_resol_mean     ?
_diffrn_reflns_number     9334
_diffrn_reflns_av_R_equivalents     0.026
_diffrn_reflns_av_sigmaI/netI     0.030
_diffrn_reflns_theta_min     2.6
_diffrn_reflns_theta_max     30.0
_diffrn_reflns_theta_full     30.0
_diffrn_measured_fraction_theta_max     0.995
_diffrn_measured_fraction_theta_full     0.995
_diffrn_reflns_limit_h_min     -43
_diffrn_reflns_limit_h_max     43
_diffrn_reflns_limit_k_min     -6
_diffrn_reflns_limit_k_max     4
_diffrn_reflns_limit_l_min     -22
_diffrn_reflns_limit_l_max     22
_diffrn_standards_number     0
_diffrn_standards_interval_count     ?
_diffrn_standards_interval_time     ?
_diffrn_standards_decay_%     0
_refine_special_details
;
Refinement of <i>F</i>^2^ against ALL reflections. The weighted <i>R</i>-factor
<i>wR</i> and goodness of fit <i>S</i> are based on <i>F</i>^2^, conventional
<i>R</i>-factors <i>R</i> are based on <i>F</i>, with <i>F</i> set to zero for
negative <i>F</i>^2^. The threshold expression of <i>F</i>^2^ >
\s(<i>F</i>^2^) is used only for calculating <i>R</i>-factors(gt) <i>etc</i>.
and is not relevant to the choice of reflections for refinement.
<i>R</i>-factors based on <i>F</i>^2^ are statistically about twice as large
as those based on <i>F</i>, and <i>R</i>- factors based on ALL data will be
even larger.
;
_reflns_number_total     3445
_reflns_number_gt     2790
_reflns_threshold_expression     I>2\s(I)
_refine_ls_structure_factor_coef     Fsqd
_refine_ls_matrix_type     full
_refine_ls_R_factor_all     0.057
_refine_ls_R_factor_gt     0.047
_refine_ls_wR_factor_gt     0.130
_refine_ls_wR_factor_ref     0.138
_refine_ls_goodness_of_fit_ref     1.04
_refine_ls_restrained_S_all     1.04
_refine_ls_number_reflns     3445
_refine_ls_number_parameters     164
_refine_ls_number_restraints     0
_refine_ls_hydrogen_treatment     constr
_refine_ls_weighting_scheme     calc
_refine_ls_weighting_details
         'calc w=1/[\s^2^(Fo^2^)+(0.0801P)^2^+0.5375P] where P=(Fo^2^+2Fc^2^)/3'
_atom_sites_solution_hydrogens     geom
_atom_sites_solution_primary     direct
_atom_sites_solution_secondary     difmap
_refine_ls_shift/su_max     ?
_refine_ls_shift/su_max_lt     0.001
_refine_ls_shift/su_mean     0.000
_refine_diff_density_max     0.34
_refine_diff_density_min     -0.15
_refine_ls_extinction_method     none
_refine_ls_extinction_coef     ?
loop_
    _atom_type_symbol
    _atom_type_description
    _atom_type_scat_dispersion_real
    _atom_type_scat_dispersion_imag
    _atom_type_scat_source
    'C' 'C' 0.0033 0.0016
                         'International Tables Vol C Tables 4.2.6.8 and 6.1.1.4'
    'H' 'H' 0.0000 0.0000
                         'International Tables Vol C Tables 4.2.6.8 and 6.1.1.4'
    'O' 'O' 0.0106 0.0060
                         'International Tables Vol C Tables 4.2.6.8 and 6.1.1.4'
_computing_data_collection     'SMART (Bruker, 2000)'
_computing_cell_refinement     'SAINT (Bruker, 2000)'
_computing_data_reduction     'SHELXTL (Sheldrick, 2008)'
_computing_structure_solution     'SIR92 (Altomare <i>et al.</i>,  1994)'
_computing_structure_refinement     'SHELXL97 (Sheldrick, 2008)'
_computing_molecular_graphics
                       'ORTEPII (Johnson, 1976) and DIAMOND (Brandenburg, 2006)'
_computing_publication_material     'SHELXL97 (Sheldrick, 2008)'
loop_
    _atom_site_type_symbol
    _atom_site_label
    _atom_site_fract_x
    _atom_site_fract_y
    _atom_site_fract_z
    _atom_site_U_iso_or_equiv
    _atom_site_adp_type
    _atom_site_calc_flag
    _atom_site_refinement_flags
    _atom_site_occupancy
    _atom_site_disorder_assembly
    _atom_site_disorder_group
    O O3 0.39156(3) 0.5681(2) 0.14890(5) 0.0436(2) Uani d . 1 . .
    O O11 0.47261(3) 0.47260(18) 0.40193(6) 0.0458(2) Uani d . 1 . .
    O O12 0.46215(3) 0.7752(2) 0.50211(6) 0.0597(3) Uani d . 1 . .
    H H12 0.4808 0.6801 0.5312 0.090 Uiso calc R 1 . .
    C C1 0.40206(3) 0.6881(2) 0.28846(7) 0.0322(2) Uani d . 1 . .
    C C2 0.41414(4) 0.7340(3) 0.21078(7) 0.0389(3) Uani d . 1 . .
    C C3a 0.36422(4) 0.4133(2) 0.19008(7) 0.0371(3) Uani d . 1 . .
    C C4 0.33570(4) 0.2173(3) 0.14967(8) 0.0445(3) Uani d . 1 . .
    H H4 0.3340 0.1805 0.0908 0.053 Uiso calc R 1 . .
    C C5 0.31044(4) 0.0821(3) 0.19964(8) 0.0447(3) Uani d . 1 . .
    H H5 0.2911 -0.0532 0.1748 0.054 Uiso calc R 1 . .
    C C5a 0.31254(3) 0.1401(2) 0.28866(8) 0.0374(3) Uani d . 1 . .
    C C6 0.28513(4) 0.0037(3) 0.33887(10) 0.0480(3) Uani d . 1 . .
    H H6 0.2655 -0.1288 0.3131 0.058 Uiso calc R 1 . .
    C C7 0.28646(4) 0.0600(3) 0.42402(10) 0.0511(3) Uani d . 1 . .
    H H7 0.2675 -0.0308 0.4559 0.061 Uiso calc R 1 . .
    C C8 0.31603(4) 0.2532(3) 0.46375(8) 0.0451(3) Uani d . 1 . .
    H H8 0.3170 0.2900 0.5225 0.054 Uiso calc R 1 . .
    C C9 0.34350(4) 0.3890(2) 0.41782(7) 0.0360(2) Uani d . 1 . .
    H H9 0.3634 0.5163 0.4456 0.043 Uiso calc R 1 . .
    C C9a 0.34237(3) 0.3400(2) 0.32913(7) 0.0312(2) Uani d . 1 . .
    C C9b 0.36901(3) 0.4774(2) 0.27625(7) 0.0309(2) Uani d . 1 . .
    C C11 0.42022(3) 0.8343(2) 0.36877(7) 0.0336(2) Uani d . 1 . .
    H H11A 0.3967 0.8781 0.4012 0.040 Uiso calc R 1 . .
    H H11B 0.4329 1.0095 0.3535 0.040 Uiso calc R 1 . .
    C C12 0.45400(3) 0.6725(2) 0.42568(6) 0.0306(2) Uani d . 1 . .
    C C21 0.44569(4) 0.9241(4) 0.17989(10) 0.0560(4) Uani d . 1 . .
    H H21A 0.4541 1.0645 0.2229 0.084 Uiso calc R 1 . .
    H H21B 0.4327 1.0118 0.1273 0.084 Uiso calc R 1 . .
    H H21C 0.4709 0.8204 0.1693 0.084 Uiso calc R 1 . .
loop_
    _atom_site_aniso_label
    _atom_site_aniso_U_11
    _atom_site_aniso_U_22
    _atom_site_aniso_U_33
    _atom_site_aniso_U_12
    _atom_site_aniso_U_13
    _atom_site_aniso_U_23
    O3 0.0459(5) 0.0549(5) 0.0297(4) 0.0104(4) 0.0047(3) 0.0020(3)
    O11 0.0497(5) 0.0434(5) 0.0394(5) 0.0167(4) -0.0108(4) -0.0094(3)
    O12 0.0662(6) 0.0695(7) 0.0373(5) 0.0348(5) -0.0140(4) -0.0176(4)
    C1 0.0310(5) 0.0332(5) 0.0311(5) 0.0067(4) 0.0001(4) 0.0038(4)
    C2 0.0352(5) 0.0463(6) 0.0347(5) 0.0086(4) 0.0029(4) 0.0069(5)
    C3a 0.0392(5) 0.0411(6) 0.0293(5) 0.0108(4) -0.0013(4) -0.0013(4)
    C4 0.0490(6) 0.0471(7) 0.0334(6) 0.0121(5) -0.0089(5) -0.0100(5)
    C5 0.0424(6) 0.0386(6) 0.0476(7) 0.0056(5) -0.0129(5) -0.0106(5)
    C5a 0.0329(5) 0.0316(5) 0.0447(6) 0.0052(4) -0.0055(4) -0.0004(4)
    C6 0.0395(6) 0.0379(6) 0.0636(8) -0.0032(5) -0.0037(5) 0.0045(6)
    C7 0.0460(7) 0.0459(7) 0.0624(9) -0.0033(5) 0.0110(6) 0.0150(6)
    C8 0.0519(7) 0.0433(6) 0.0407(6) 0.0039(5) 0.0087(5) 0.0085(5)
    C9 0.0405(5) 0.0331(5) 0.0335(5) 0.0031(4) 0.0019(4) 0.0016(4)
    C9a 0.0312(5) 0.0281(5) 0.0325(5) 0.0070(4) -0.0016(4) 0.0004(4)
    C9b 0.0318(5) 0.0306(5) 0.0284(5) 0.0075(4) -0.0017(4) -0.0010(4)
    C11 0.0338(5) 0.0294(5) 0.0357(5) 0.0029(4) -0.0013(4) 0.0016(4)
    C12 0.0289(4) 0.0312(5) 0.0305(5) -0.0006(4) 0.0005(3) -0.0001(4)
    C21 0.0455(7) 0.0702(10) 0.0545(8) 0.0040(6) 0.0150(6) 0.0185(7)
_geom_special_details
;
All e.s.d.'s (except the e.s.d. in the dihedral angle between two l.s. planes)
are estimated using the full covariance matrix. The cell e.s.d.'s are taken
into account individually in the estimation of e.s.d.'s in distances, angles
and torsion angles; correlations between e.s.d.'s in cell parameters are only
used when they are defined by crystal symmetry. An approximate (isotropic)
treatment of cell e.s.d.'s is used for estimating e.s.d.'s involving l.s.
planes.
;
loop_
    _geom_bond_atom_site_label_1
    _geom_bond_atom_site_label_2
    _geom_bond_site_symmetry_2
    _geom_bond_distance
    _geom_bond_publ_flag
    O3 C3a . 1.3697(15) ?
    O3 C2 . 1.3807(15) ?
    O11 C12 . 1.2157(13) ?
    O12 C12 . 1.2968(13) ?
    O12 H12 . 0.8300 ?
    C1 C2 . 1.3519(16) ?
    C1 C9b . 1.4474(15) ?
    C1 C11 . 1.4930(15) ?
    C2 C21 . 1.4832(18) ?
    C3a C9b . 1.3829(15) ?
    C3a C4 . 1.3950(17) ?
    C4 C5 . 1.362(2) ?
    C4 H4 . 0.9400 ?
    C5 C5a . 1.4255(18) ?
    C5 H5 . 0.9400 ?
    C5a C6 . 1.4127(18) ?
    C5a C9a . 1.4323(15) ?
    C6 C7 . 1.366(2) ?
    C6 H6 . 0.9400 ?
    C7 C8 . 1.401(2) ?
    C7 H7 . 0.9400 ?
    C8 C9 . 1.3697(17) ?
    C8 H8 . 0.9400 ?
    C9 C9a . 1.4157(15) ?
    C9 H9 . 0.9400 ?
    C9a C9b . 1.4261(15) ?
    C11 C12 . 1.5084(14) ?
    C11 H11A . 0.9800 ?
    C11 H11B . 0.9800 ?
    C21 H21A . 0.9700 ?
    C21 H21B . 0.9700 ?
    C21 H21C . 0.9700 ?
loop_
    _geom_angle_atom_site_label_1
    _geom_angle_atom_site_label_2
    _geom_angle_atom_site_label_3
    _geom_angle_site_symmetry_1
    _geom_angle_site_symmetry_3
    _geom_angle
    _geom_angle_publ_flag
    C3a O3 C2 . . 105.97(9) ?
    C12 O12 H12 . . 109.5 ?
    C2 C1 C9b . . 106.37(10) ?
    C2 C1 C11 . . 124.78(11) ?
    C9b C1 C11 . . 128.84(10) ?
    C1 C2 O3 . . 111.41(11) ?
    C1 C2 C21 . . 133.27(12) ?
    O3 C2 C21 . . 115.32(11) ?
    O3 C3a C9b . . 110.84(10) ?
    O3 C3a C4 . . 123.97(10) ?
    C9b C3a C4 . . 125.19(11) ?
    C5 C4 C3a . . 116.72(11) ?
    C5 C4 H4 . . 121.6 ?
    C3a C4 H4 . . 121.6 ?
    C4 C5 C5a . . 121.79(11) ?
    C4 C5 H5 . . 119.1 ?
    C5a C5 H5 . . 119.1 ?
    C6 C5a C5 . . 120.93(11) ?
    C6 C5a C9a . . 118.45(11) ?
    C5 C5a C9a . . 120.62(11) ?
    C7 C6 C5a . . 121.48(12) ?
    C7 C6 H6 . . 119.3 ?
    C5a C6 H6 . . 119.3 ?
    C6 C7 C8 . . 120.00(12) ?
    C6 C7 H7 . . 120.0 ?
    C8 C7 H7 . . 120.0 ?
    C9 C8 C7 . . 120.60(12) ?
    C9 C8 H8 . . 119.7 ?
    C7 C8 H8 . . 119.7 ?
    C8 C9 C9a . . 120.89(11) ?
    C8 C9 H9 . . 119.6 ?
    C9a C9 H9 . . 119.6 ?
    C9 C9a C9b . . 124.47(10) ?
    C9 C9a C5a . . 118.55(11) ?
    C9b C9a C5a . . 116.98(10) ?
    C3a C9b C9a . . 118.67(10) ?
    C3a C9b C1 . . 105.40(10) ?
    C9a C9b C1 . . 135.91(9) ?
    C1 C11 C12 . . 114.36(9) ?
    C1 C11 H11A . . 108.7 ?
    C12 C11 H11A . . 108.7 ?
    C1 C11 H11B . . 108.7 ?
    C12 C11 H11B . . 108.7 ?
    H11A C11 H11B . . 107.6 ?
    O11 C12 O12 . . 123.46(9) ?
    O11 C12 C11 . . 123.82(9) ?
    O12 C12 C11 . . 112.68(9) ?
    C2 C21 H21A . . 109.5 ?
    C2 C21 H21B . . 109.5 ?
    H21A C21 H21B . . 109.5 ?
    C2 C21 H21C . . 109.5 ?
    H21A C21 H21C . . 109.5 ?
    H21B C21 H21C . . 109.5 ?
loop_
    _geom_hbond_atom_site_label_D
    _geom_hbond_atom_site_label_H
    _geom_hbond_atom_site_label_A
    _geom_hbond_site_symmetry_A
    _geom_hbond_distance_DH
    _geom_hbond_distance_HA
    _geom_hbond_distance_DA
    _geom_hbond_angle_DHA
    _geom_hbond_publ_flag
    O12 H12 O11 5_666 0.83 1.83 2.6553(14) 170 y
    C21 H21B O12 6_575 0.97 2.52 3.2663(19) 134 y
