# Supplementary material for: 2-(2-Methyl­naphtho[2,1-b]furan-1-yl)acetic acid
Source: Acta Crystallogr Sect E Struct Rep Online. 2008 May 30;64(Pt 6):o1167. doi: 10.1107/S1600536808015572 (PMC2961634; doi:10.1107/S1600536808015572)
Supplement: Supplementary file 2 [file e-64-o1167-Isup2.hkl]

# 
# h,k,l, Fc-squared, Fo-squared, sigma(Fo-squared) and status flag 
# 
data_I
_shelx_title '  Template texray.inf' 
_shelx_refln_list_code          4 
_shelx_F_calc_maximum      254.62 
_exptl_crystal_F_000      1008.00 
_reflns_d_resolution_high  0.7105 
 
loop_ 
 _symmetry_equiv_pos_as_xyz 
 'x, y, z' 
 '-x, y, -z+1/2' 
 'x+1/2, y+1/2, z' 
 '-x+1/2, y+1/2, -z+1/2' 
 '-x, -y, -z' 
 'x, -y, z-1/2' 
 '-x+1/2, -y+1/2, -z' 
 'x+1/2, -y+1/2, z-1/2' 
 
_cell_length_a    31.3798 
_cell_length_b     4.8370 
_cell_length_c    15.7885 
_cell_angle_alpha  90.000 
_cell_angle_beta   98.087 
_cell_angle_gamma  90.000 
 
_shelx_F_squared_multiplier     1.000 
 
loop_ 
 _refln_index_h 
 _refln_index_k 
 _refln_index_l 
 _refln_F_squared_calc 
 _refln_F_squared_meas 
 _refln_F_squared_sigma 
 _refln_observed_status 
   4   0   0    17150.03    16177.12    407.31 o 
   6   0   0     4625.63     4885.83     90.72 o 
   8   0   0    18916.95    19602.68    361.74 o 
  10   0   0      138.75      148.51      3.49 o 
  12   0   0     4495.02     4489.73     83.46 o 
  14   0   0     4161.87     4318.91     71.44 o 
  16   0   0     6267.00     6818.87    112.60 o 
  18   0   0      480.68      457.44     11.99 o 
  20   0   0       30.22       40.16      3.05 o 
  22   0   0      487.16      509.21     14.40 o 
  24   0   0       61.44       68.75      3.97 o 
  26   0   0       35.84       32.92      5.03 o 
  28   0   0        2.70        3.21      2.51 o 
  30   0   0      248.83      255.14      9.37 o 
  32   0   0      487.14      490.61     16.90 o 
  34   0   0      973.78     1042.23     28.89 o 
  36   0   0       38.29       47.84      6.98 o 
  38   0   0     1377.45     1308.87     49.52 o 
  40   0   0      243.12      245.78     15.16 o 
   1   1   0     6739.85     7306.00    322.64 o 
   3   1   0        6.90        7.72      1.06 o 
   5   1   0    23107.37    24743.21    384.03 o 
   7   1   0    54173.49    57727.14    894.11 o 
   9   1   0      458.55      464.41      8.73 o 
  11   1   0     1536.34     1577.40     27.99 o 
  13   1   0      343.88      327.81      5.92 o 
  15   1   0     2674.24     2657.32     42.18 o 
  17   1   0      437.41      437.90      8.90 o 
  19   1   0      121.36      132.93      5.24 o 
  21   1   0        2.49        2.69      0.92 o 
  23   1   0      393.35      330.19     17.80 o 
  25   1   0       22.15       28.39      1.57 o 
  27   1   0      215.98      213.67      8.00 o 
  29   1   0      215.72      215.44      5.93 o 
  31   1   0      258.09      231.61      7.32 o 
  33   1   0      219.96      214.65     10.38 o 
  35   1   0        0.01        2.53      3.41 o 
  37   1   0       18.24       20.42      4.41 o 
  39   1   0      220.60      247.80     15.09 o 
  41   1   0       57.94       63.35      9.22 o 
  43   1   0        1.11        7.61      8.10 o 
   0   2   0      204.80      182.08      8.38 o 
   2   2   0     1106.34     1150.46     20.66 o 
   4   2   0      584.05      667.02     12.33 o 
   6   2   0       39.29       29.24      1.74 o 
   8   2   0     6487.06     7352.59    127.56 o 
  10   2   0      357.07      352.10      7.21 o 
  12   2   0     9300.68    10617.09    165.38 o 
  14   2   0     2614.58     2562.31     40.81 o 
  16   2   0      441.20      426.28      7.83 o 
  18   2   0       39.16       33.58      1.86 o 
  20   2   0      406.75      367.90     13.08 o 
  22   2   0      890.41      824.97     17.65 o 
  24   2   0      454.12      429.67      9.48 o 
  26   2   0      844.16      822.37     19.27 o 
  28   2   0      162.73      149.51     11.08 o 
  30   2   0       22.71       18.42      4.46 o 
  32   2   0       23.02       30.54      3.49 o 
  34   2   0        0.47       -1.73      2.71 o 
  36   2   0       72.47       89.57      7.37 o 
  38   2   0      110.19      105.78     10.41 o 
  40   2   0        1.52       -2.65      6.84 o 
   1   3   0      217.14      231.70      6.25 o 
   3   3   0      370.04      381.48      7.83 o 
   5   3   0        3.52        4.41      1.27 o 
   7   3   0      805.33      754.77     14.29 o 
   9   3   0       14.00       11.36      1.44 o 
  11   3   0      268.81      252.28      5.78 o 
  13   3   0      724.03      767.34     14.67 o 
  15   3   0      162.25      162.95      5.87 o 
  17   3   0       49.87       46.74      4.74 o 
  19   3   0     5014.39     5226.23    130.58 o 
  21   3   0      328.41      349.03     11.94 o 
  23   3   0       40.47       36.88      4.00 o 
  25   3   0        5.89        7.05      4.75 o 
  27   3   0       36.30       30.98      4.78 o 
  29   3   0       43.00       51.80      5.01 o 
  31   3   0       19.74       26.71      4.67 o 
  33   3   0       12.81       16.14      4.39 o 
  35   3   0      219.10      257.45     11.47 o 
  37   3   0       99.55      100.74      7.66 o 
  39   3   0        4.87        9.71      9.22 o 
   0   4   0      128.41      117.20      5.46 o 
   2   4   0      117.22      120.39     11.02 o 
   4   4   0      313.73      288.59     10.29 o 
   6   4   0       69.00       72.43      3.65 o 
   8   4   0       54.48       51.79      3.24 o 
  10   4   0      101.44      104.23      4.50 o 
  12   4   0      326.54      288.16      8.25 o 
  14   4   0        6.29        9.18      2.37 o 
  16   4   0       69.37       75.38      5.45 o 
  18   4   0       19.06       15.58      3.42 o 
  20   4   0      509.87      508.74     16.39 o 
  22   4   0       18.73       15.69      3.88 o 
  24   4   0      272.90      253.44     10.59 o 
  26   4   0      281.22      283.37     18.54 o 
  28   4   0        5.07        9.28      4.17 o 
  30   4   0        8.37        6.08      4.23 o 
  32   4   0        1.49        2.94      4.41 o 
  34   4   0       44.78       45.57      6.84 o 
   1   5   0       57.84       43.00      4.34 o 
   3   5   0       71.86       55.96      4.74 o 
   5   5   0        0.82        0.17      2.26 o 
   7   5   0       50.53       58.79      4.04 o 
   9   5   0        2.95        4.70      2.69 o 
  11   5   0       61.68       57.10      4.10 o 
  13   5   0      328.68      297.23     11.26 o 
  15   5   0        3.52        4.06      3.46 o 
  17   5   0       37.74       42.10      5.05 o 
  19   5   0       55.71       59.27      6.64 o 
  21   5   0      195.23      204.38      9.80 o 
  23   5   0        0.08        3.12      4.03 o 
  25   5   0       32.90       33.54      5.97 o 
  27   5   0       74.78       65.72      6.69 o 
  29   5   0       80.65       83.54      7.23 o 
   0   6   0       43.67       41.98      7.54 o 
   2   6   0       46.29       48.94      5.62 o 
   4   6   0        4.47        1.85      3.80 o 
   6   6   0       17.08       14.29      4.55 o 
   8   6   0        1.05        1.54      5.03 o 
  10   6   0        4.59       10.62      6.08 o 
  12   6   0        1.23        2.86      5.87 o 
  14   6   0        4.40        1.19      5.66 o 
  16   6   0       61.35       73.64     13.24 o 
  18   6   0        3.96       -3.53      4.49 o 
  20   6   0       12.91        7.45      5.18 o 
 -43   1   1      118.41      107.28     12.08 o 
 -41   1   1      107.31      104.42     10.62 o 
 -39   1   1      216.75      209.90     20.08 o 
 -37   1   1      139.72      140.49      7.64 o 
 -35   1   1      348.11      339.23     12.33 o 
 -33   1   1        0.45        0.91      3.20 o 
 -31   1   1     1740.60     1713.34     31.68 o 
 -29   1   1        2.01        1.96      1.48 o 
 -27   1   1      296.63      275.49      7.69 o 
 -25   1   1      365.05      341.07      8.76 o 
 -23   1   1      957.41      857.39     18.56 o 
 -21   1   1     1452.00     1395.71     25.41 o 
 -19   1   1      912.68      888.62     14.07 o 
 -17   1   1       25.69       13.93      1.06 o 
 -15   1   1      137.22      157.38      3.20 o 
 -13   1   1      225.82      276.85      4.77 o 
 -11   1   1      553.90      618.93      9.02 o 
  -9   1   1      583.08      741.82     12.07 o 
  -7   1   1    16895.26    18120.85    281.61 o 
  -5   1   1    64832.41    63523.06   1041.07 o 
  -3   1   1     3349.91     3879.64     60.62 o 
  -1   1   1     5914.56     6678.00    135.87 o 
   1   1   1      185.13      151.85      4.46 o 
   3   1   1    45498.41    47562.52    959.05 o 
   5   1   1     4052.80     4407.62     89.50 o 
   7   1   1     8058.68     9268.63    279.09 o 
   9   1   1    16126.83    17319.92    348.30 o 
  11   1   1      554.47      532.24     12.32 o 
  13   1   1       58.86       51.84      1.94 o 
  15   1   1      653.12      677.12     11.44 o 
  17   1   1     1307.09     1305.98     21.24 o 
  19   1   1      239.52      244.91      5.05 o 
  21   1   1       66.21       66.94      2.07 o 
  23   1   1       30.19       38.18      1.75 o 
  25   1   1      170.88      170.14      3.72 o 
  27   1   1        0.00       -1.01      1.27 o 
  29   1   1       58.67       53.45      2.96 o 
  31   1   1       13.48       13.17      2.71 o 
  33   1   1       21.67       21.42      2.69 o 
  35   1   1       46.24       44.15      4.08 o 
  37   1   1       49.42       47.82      5.46 o 
  39   1   1       22.61       27.87      7.33 o 
  41   1   1       19.63       24.24      8.03 o 
 -40   2   1       70.92       79.46      7.53 o 
 -38   2   1       10.75       16.15      5.07 o 
 -36   2   1       11.00        2.05      3.94 o 
 -34   2   1       21.24       19.88      3.32 o 
 -32   2   1       64.86       48.21      3.87 o 
 -30   2   1      146.04      138.86      5.76 o 
 -28   2   1      155.28      118.43      5.18 o 
 -26   2   1       11.47       10.85      2.18 o 
 -24   2   1     3264.32     3281.20     59.25 o 
 -22   2   1       51.64       46.51      1.97 o 
 -20   2   1      348.31      344.53      5.79 o 
 -18   2   1       50.44       54.59      2.03 o 
 -16   2   1      234.86      225.88      4.61 o 
 -14   2   1      168.12      174.30      4.49 o 
 -12   2   1      154.39      163.00      4.50 o 
 -10   2   1     4872.00     5528.52     86.49 o 
  -8   2   1       93.14      105.07      3.82 o 
  -6   2   1     1992.56     2121.41     37.41 o 
  -4   2   1        1.93        1.68      1.00 o 
  -2   2   1      230.41      217.38      4.57 o 
   0   2   1       67.52       54.26      1.89 o 
   2   2   1     5555.27     6246.71    294.70 o 
   4   2   1      374.01      388.48      7.59 o 
   6   2   1      345.79      332.58      6.69 o 
   8   2   1     3110.19     3615.62     63.27 o 
  10   2   1    11927.31    13442.44    232.49 o 
  12   2   1      727.18      736.05     18.20 o 
  14   2   1    11925.44    13243.97    229.36 o 
  16   2   1      259.31      289.74      6.39 o 
  18   2   1      138.39      123.45      3.03 o 
  20   2   1       61.19       65.97      2.25 o 
  22   2   1      441.43      433.46     10.47 o 
  24   2   1      266.88      259.12      6.12 o 
  26   2   1       59.57       54.99      2.46 o 
  28   2   1       42.60       38.89      3.39 o 
  30   2   1       15.24       17.64      2.96 o 
  32   2   1        5.43        4.73      6.08 o 
  34   2   1       70.28       79.46      8.24 o 
  36   2   1       31.18       26.83      4.62 o 
  38   2   1      146.04      154.91     12.43 o 
  40   2   1      177.83      178.73     13.76 o 
 -39   3   1       32.30       21.44      9.57 o 
 -37   3   1       33.31       34.29      8.80 o 
 -35   3   1       37.31       31.50      5.32 o 
 -33   3   1        0.22       -2.29      6.25 o 
 -31   3   1       64.36       65.67      5.81 o 
 -29   3   1       53.50       48.41      8.24 o 
 -27   3   1        0.00       -0.69      3.60 o 
 -25   3   1        2.06        0.55      2.82 o 
 -23   3   1     1098.77     1048.52     29.08 o 
 -21   3   1        8.76       12.35      3.30 o 
 -19   3   1      951.35      951.80     26.43 o 
 -17   3   1      133.06      100.34      4.40 o 
 -15   3   1       75.13       83.55      8.04 o 
 -13   3   1       75.24       73.24      3.39 o 
 -11   3   1       42.64       45.90      2.02 o 
  -9   3   1      767.35      770.01     14.50 o 
  -7   3   1      233.77      260.33      7.50 o 
  -5   3   1       77.54       99.49      3.04 o 
  -3   3   1     2801.11     3130.50     55.19 o 
  -1   3   1        0.11       -0.88      1.19 o 
   1   3   1     1755.97     1947.74     40.69 o 
   3   3   1        0.16        0.86      1.18 o 
   5   3   1     1219.26     1274.23     23.26 o 
   7   3   1      265.06      261.32      6.81 o 
   9   3   1     1069.20     1050.96     19.51 o 
  11   3   1      116.82      126.47      4.16 o 
  13   3   1        1.88        2.88      1.46 o 
  15   3   1      908.04     1009.53     19.01 o 
  17   3   1     5657.56     5735.02    117.60 o 
  19   3   1     1407.88     1397.83     30.51 o 
  21   3   1      935.89      939.60     31.43 o 
  23   3   1       40.24       36.75      4.12 o 
  25   3   1       10.16       11.45      3.22 o 
  27   3   1        3.00        0.80      4.12 o 
  29   3   1       38.48       37.82      4.96 o 
  31   3   1      108.29      129.01      7.55 o 
  33   3   1       94.88       91.61      6.76 o 
  35   3   1       29.21       40.77      5.70 o 
  37   3   1       14.56       13.26      5.31 o 
 -34   4   1        2.06        6.93      4.57 o 
 -32   4   1        0.02        3.45      5.48 o 
 -30   4   1      121.55      106.98     11.31 o 
 -28   4   1       66.98       58.50      7.37 o 
 -26   4   1      315.23      324.69     24.58 o 
 -24   4   1        9.95        8.80      3.70 o 
 -22   4   1       27.16       33.31      4.35 o 
 -20   4   1       76.82       62.39      6.57 o 
 -18   4   1        5.31        5.98      4.71 o 
 -16   4   1      195.64      184.82      8.17 o 
 -14   4   1       24.14       23.32      2.81 o 
 -12   4   1      460.39      450.37     11.59 o 
 -10   4   1      559.42      550.18     13.44 o 
  -8   4   1        0.07        2.85      1.99 o 
  -6   4   1       23.65       18.57      2.45 o 
  -4   4   1      404.14      423.72      9.11 o 
  -2   4   1      264.20      268.65      6.45 o 
   0   4   1      187.67      195.42     10.95 o 
   2   4   1      166.62      166.78      4.75 o 
   4   4   1       41.20       38.65      7.95 o 
   6   4   1        1.37        2.92      1.67 o 
   8   4   1      149.45      138.30      5.82 o 
  10   4   1       53.00       58.08      3.46 o 
  12   4   1       24.18       21.92      2.67 o 
  14   4   1      248.71      252.82      7.69 o 
  16   4   1      214.31      208.02      7.07 o 
  18   4   1       82.59       96.08      6.01 o 
  20   4   1        5.18        2.77      3.23 o 
  22   4   1     1237.78     1236.14     34.48 o 
  24   4   1        0.21        4.30      5.10 o 
  26   4   1      547.70      542.99     18.75 o 
  28   4   1        0.61        8.57     10.93 o 
  30   4   1      136.44      171.48      9.28 o 
  32   4   1       14.29       26.13      5.20 o 
  34   4   1        1.01        5.94      4.71 o 
 -29   5   1        7.30       11.95      4.61 o 
 -27   5   1        3.44        7.07      4.42 o 
 -25   5   1       15.68        9.21      4.37 o 
 -23   5   1       79.88       79.06     10.37 o 
 -21   5   1       32.59       38.60      5.33 o 
 -19   5   1       86.69       98.86      6.80 o 
 -17   5   1       47.90       42.59      5.01 o 
 -15   5   1       51.24       50.30      7.26 o 
 -13   5   1       14.12       17.55      3.94 o 
 -11   5   1      486.39      505.40     19.49 o 
  -9   5   1      196.34      166.98      6.93 o 
  -7   5   1        2.05        4.26      3.95 o 
  -5   5   1      232.79      244.12     10.19 o 
  -3   5   1        4.10        1.75      2.06 o 
  -1   5   1       10.67        9.54      3.25 o 
   1   5   1      146.01      160.33      7.70 o 
   3   5   1      156.29      162.98     10.23 o 
   5   5   1      206.12      247.01     18.30 o 
   7   5   1        3.61        0.00      2.28 o 
   9   5   1        0.90       -0.45      2.34 o 
  11   5   1        0.40       -0.95      2.37 o 
  13   5   1       15.51       17.55      3.21 o 
  15   5   1       24.22       26.68      5.27 o 
  17   5   1        3.04        4.96      3.52 o 
  19   5   1       66.50       73.31      6.07 o 
  21   5   1       99.58      111.02      7.41 o 
  23   5   1       95.09      123.44      7.87 o 
  25   5   1        4.90        6.88      4.51 o 
  27   5   1       97.16       92.27      7.40 o 
  29   5   1      255.36      247.96     11.63 o 
 -20   6   1        2.04        3.44      4.71 o 
 -18   6   1      138.95      164.71      9.78 o 
 -16   6   1      174.29      175.98      9.97 o 
 -14   6   1        1.46       -2.70      4.75 o 
 -12   6   1      254.19      309.97     18.86 o 
 -10   6   1       10.20        8.80      5.52 o 
  -8   6   1       15.58       20.60      6.70 o 
  -6   6   1        6.29        1.80      3.86 o 
  -4   6   1        2.01       -3.18      3.60 o 
  -2   6   1        0.55        3.46      3.84 o 
   0   6   1       19.32       15.78      4.49 o 
   2   6   1        0.19        1.72      3.73 o 
   4   6   1       76.30       94.46      6.91 o 
   6   6   1       38.67       47.18      5.60 o 
   8   6   1       12.38       21.65      4.81 o 
  10   6   1        2.78        3.49      5.52 o 
  12   6   1        1.30       -4.75      5.17 o 
  14   6   1        6.87        5.10      6.08 o 
  16   6   1      119.60      116.36     11.87 o 
  18   6   1        9.95        9.88      4.93 o 
  20   6   1      149.67      167.59      9.68 o 
 -38   0   2      519.61      520.12     16.93 o 
 -36   0   2      931.93     1020.03     83.04 o 
 -34   0   2     1381.74     1388.16     71.28 o 
 -32   0   2      389.60      409.61     13.35 o 
 -30   0   2      280.40      294.27     10.13 o 
 -28   0   2     1561.51     1550.87     55.04 o 
 -26   0   2      279.27      316.34     14.42 o 
 -24   0   2       21.84       27.76      2.25 o 
 -22   0   2     3030.06     3140.34     77.40 o 
 -20   0   2      512.38      414.65     22.74 o 
 -18   0   2      318.84      274.85      6.78 o 
 -16   0   2       64.79       81.57      4.99 o 
 -14   0   2      210.74      234.27      7.35 o 
 -12   0   2     4364.07     4201.71     85.05 o 
 -10   0   2     1144.15     1195.81     24.66 o 
  -8   0   2       88.40       70.14      2.15 o 
  -6   0   2    37758.14    39022.88    784.99 o 
  -4   0   2    22102.13    22383.38    548.17 o 
  -2   0   2    14118.68    14632.13    490.37 o 
   0   0   2    16890.64    16509.87    552.95 o 
   2   0   2       82.80       90.17      3.70 o 
   4   0   2    43659.34    42342.57   1415.45 o 
   6   0   2     4498.46     4970.79    121.45 o 
   8   0   2     1596.32     1828.01     45.37 o 
  10   0   2    11994.86    14011.47    340.86 o 
  12   0   2      214.13      233.63      6.91 o 
  14   0   2     9548.66    10837.09    264.24 o 
  16   0   2     7721.90     8459.89    156.86 o 
  18   0   2     1995.87     2357.04     44.82 o 
  20   0   2        9.46        5.01      1.49 o 
  22   0   2      242.51      229.58      6.03 o 
  24   0   2      548.99      483.71     29.53 o 
  26   0   2      662.97      720.12     15.41 o 
  28   0   2       91.11       87.66      4.89 o 
  30   0   2        5.24        3.93      2.66 o 
  32   0   2        0.15        1.40      3.70 o 
  34   0   2      115.50      102.60      8.45 o 
  36   0   2       62.33       55.60      7.40 o 
  38   0   2        3.40        2.10      5.52 o 
  40   0   2       18.27       16.13      6.64 o 
  42   0   2        2.54        1.05      7.40 o 
 -43   1   2       12.53       18.58      8.80 o 
 -41   1   2      159.21      174.37      9.54 o 
 -39   1   2      101.13      102.31      7.28 o 
 -37   1   2        3.57        5.42      3.87 o 
 -35   1   2       33.54       25.73      4.23 o 
 -33   1   2       93.23       79.57      4.57 o 
 -31   1   2      356.39      335.58     10.75 o 
 -29   1   2     2935.12     2955.79     59.57 o 
 -27   1   2     1070.91     1063.42     26.53 o 
 -25   1   2        3.51        7.64      1.56 o 
 -23   1   2      333.23      345.54      7.55 o 
 -21   1   2      243.14      220.68      6.88 o 
 -19   1   2      284.57      214.57     12.17 o 
 -17   1   2      247.46      246.42      6.78 o 
 -15   1   2      228.85      249.25      5.43 o 
 -13   1   2      137.37      114.44      2.49 o 
 -11   1   2      539.34      499.60      8.36 o 
  -9   1   2      108.18      146.70      3.87 o 
  -7   1   2     6948.50     7596.96    133.63 o 
  -5   1   2    10980.96    12455.24    218.53 o 
  -3   1   2     6949.36     7720.85    120.51 o 
  -1   1   2      522.53      602.82     11.11 o 
   1   1   2     1732.31     1612.68     24.58 o 
   3   1   2      138.56      133.67      2.53 o 
   5   1   2     8513.09     9744.93    158.00 o 
   7   1   2    40051.71    42154.79    681.33 o 
   9   1   2    23308.24    25951.42    381.75 o 
  11   1   2     5481.46     6338.24     93.92 o 
  13   1   2     2873.09     3307.19     45.70 o 
  15   1   2       22.17       17.26      1.09 o 
  17   1   2       21.67       34.75      1.35 o 
  19   1   2      540.63      506.38      9.09 o 
  21   1   2       42.90       41.16      2.44 o 
  23   1   2      243.75      243.44      4.70 o 
  25   1   2      114.92      128.41      3.24 o 
  27   1   2       15.12       15.18      1.77 o 
  29   1   2       70.02       67.30      2.78 o 
  31   1   2       21.63       17.73      2.09 o 
  33   1   2        6.66        3.08      2.53 o 
  35   1   2        1.19        3.57      3.02 o 
  37   1   2       53.77       59.65      8.17 o 
  39   1   2        6.05        3.91      6.22 o 
  41   1   2        0.01        4.68      7.33 o 
 -42   2   2       15.94        7.36      5.91 o 
 -40   2   2        1.89        2.10      5.05 o 
 -38   2   2        3.38        2.90      4.34 o 
 -36   2   2       25.24       27.48      4.86 o 
 -34   2   2      320.12      293.91     11.46 o 
 -32   2   2       19.46       18.95      3.03 o 
 -30   2   2       82.98       78.48      5.54 o 
 -28   2   2      759.06      677.20     21.55 o 
 -26   2   2       35.42       38.34      4.04 o 
 -24   2   2        5.16        3.38      1.69 o 
 -22   2   2     3422.07     3290.07     68.31 o 
 -20   2   2      343.30      297.01      6.89 o 
 -18   2   2       66.74       75.10      2.60 o 
 -16   2   2      194.48      208.32      3.99 o 
 -14   2   2     3859.72     3694.37     50.96 o 
 -12   2   2     3641.95     3920.54     61.67 o 
 -10   2   2     5591.92     6260.68    110.62 o 
  -8   2   2     1530.02     1518.58     27.64 o 
  -6   2   2       82.43       57.62      1.70 o 
  -4   2   2     1871.44     1915.11     33.79 o 
  -2   2   2      211.40      194.00      5.24 o 
   0   2   2     2987.59     3141.16     54.97 o 
   2   2   2       49.15       52.59      2.29 o 
   4   2   2      388.38      410.92      9.42 o 
   6   2   2     5997.71     6835.84    138.80 o 
   8   2   2       50.03       63.30      2.31 o 
  10   2   2       99.67       97.38      4.24 o 
  12   2   2     6698.12     7037.16    133.15 o 
  14   2   2      385.46      376.76     15.85 o 
  16   2   2     5153.98     5472.14     85.87 o 
  18   2   2       69.34       94.62      2.86 o 
  20   2   2      145.69      128.55      5.05 o 
  22   2   2      164.53      174.50      4.95 o 
  24   2   2        4.59        4.19      1.71 o 
  26   2   2        3.12        4.07      1.67 o 
  28   2   2       54.64       45.05      2.64 o 
  30   2   2       44.30       43.46      4.56 o 
  32   2   2       88.48       83.51     11.28 o 
  34   2   2       44.45       50.64      5.23 o 
  36   2   2        1.95        0.51      3.94 o 
  38   2   2       92.22       83.88     10.34 o 
  40   2   2       17.28       26.40      8.80 o 
 -39   3   2        0.14       12.50      8.66 o 
 -37   3   2        7.45       -3.21      6.84 o 
 -35   3   2       11.73        8.24      3.76 o 
 -33   3   2       18.90       18.10      3.76 o 
 -31   3   2       28.62       36.47      4.05 o 
 -29   3   2        8.02        7.38      2.88 o 
 -27   3   2       26.62       33.12      3.62 o 
 -25   3   2      320.39      297.21      9.05 o 
 -23   3   2       56.24       52.71      3.86 o 
 -21   3   2     1053.63     1018.38     23.25 o 
 -19   3   2       44.63       32.37      5.39 o 
 -17   3   2      748.84      662.51     15.84 o 
 -15   3   2      523.81      488.70     11.78 o 
 -13   3   2      738.22      674.24     23.99 o 
 -11   3   2      423.01      441.87     10.72 o 
  -9   3   2       67.89       82.09      4.77 o 
  -7   3   2      109.49      112.51      3.24 o 
  -5   3   2      238.92      208.58      4.87 o 
  -3   3   2     1361.26     1387.49     25.13 o 
  -1   3   2      454.48      523.37     10.29 o 
   1   3   2     1154.84     1279.13     23.35 o 
   3   3   2        2.17        7.87      2.29 o 
   5   3   2      978.20      992.68     18.46 o 
   7   3   2        0.00       -0.04      1.28 o 
   9   3   2      231.22      230.89      5.48 o 
  11   3   2       22.11       25.96      2.22 o 
  13   3   2        6.14       16.50      3.51 o 
  15   3   2      835.90      833.18     16.06 o 
  17   3   2     6400.47     6671.15    116.72 o 
  19   3   2      431.97      435.66     11.27 o 
  21   3   2      344.01      309.34     11.10 o 
  23   3   2      180.34      159.12      7.34 o 
  25   3   2       63.07       66.00      5.09 o 
  27   3   2        9.22       11.31      3.33 o 
  29   3   2      129.82      120.45      7.04 o 
  31   3   2       47.21       52.96      5.38 o 
  33   3   2      386.55      404.55     14.74 o 
  35   3   2       71.62       73.71      6.71 o 
  37   3   2       84.48       79.06      7.47 o 
 -34   4   2        8.75       10.45      4.86 o 
 -32   4   2        5.04        5.96      4.32 o 
 -30   4   2        1.31        5.75      4.71 o 
 -28   4   2       38.36       34.99      5.05 o 
 -26   4   2       43.65       43.46      5.19 o 
 -24   4   2        7.71        8.51      3.60 o 
 -22   4   2       15.49        5.88      3.38 o 
 -20   4   2        1.66        2.83      2.99 o 
 -18   4   2       10.09        6.15      3.11 o 
 -16   4   2      399.17      394.92     14.74 o 
 -14   4   2     1392.52     1393.90     37.47 o 
 -12   4   2       70.88       58.58      4.15 o 
 -10   4   2      964.65      899.60     20.45 o 
  -8   4   2      818.15      862.54     19.67 o 
  -6   4   2     1073.67     1101.65     24.50 o 
  -4   4   2      140.21      184.92      6.11 o 
  -2   4   2      187.54      169.26      4.96 o 
   0   4   2      143.43      156.57     11.50 o 
   2   4   2       21.97       19.22      2.00 o 
   4   4   2      100.43       83.37      3.27 o 
   6   4   2       33.10       26.93      2.26 o 
   8   4   2       86.11       74.13      3.14 o 
  10   4   2      714.59      642.51     15.38 o 
  12   4   2      260.08      226.55      7.15 o 
  14   4   2       43.37       36.35      3.17 o 
  16   4   2       26.73       31.23      3.14 o 
  18   4   2      301.86      284.73     24.48 o 
  20   4   2       59.98       47.46      4.86 o 
  22   4   2       68.19       61.65      7.30 o 
  24   4   2     1147.30     1053.89     38.41 o 
  26   4   2      603.39      609.80     19.80 o 
  28   4   2      559.89      577.09     27.52 o 
  30   4   2       26.90       30.53      6.22 o 
  32   4   2       32.65       27.51      5.33 o 
  34   4   2        3.16        0.19      4.39 o 
 -29   5   2       11.32        8.61      4.25 o 
 -27   5   2       13.22       22.16      5.11 o 
 -25   5   2        0.19        0.81      3.66 o 
 -23   5   2       39.75       52.73      5.87 o 
 -21   5   2       55.17       38.14      5.20 o 
 -19   5   2       18.43       27.29      4.67 o 
 -17   5   2        0.11       -0.31      3.03 o 
 -15   5   2        6.68        9.56      4.82 o 
 -13   5   2      136.46      128.19      7.30 o 
 -11   5   2        6.81        1.37      3.33 o 
  -9   5   2      197.50      192.85      7.01 o 
  -7   5   2        0.32       -2.30      2.30 o 
  -5   5   2        1.72       -2.24      2.24 o 
  -3   5   2      277.73      251.33      8.03 o 
  -1   5   2       59.88       75.80      5.42 o 
   1   5   2       90.54       90.57      5.88 o 
   3   5   2       10.70       16.10      7.16 o 
   5   5   2       80.68       72.03      5.38 o 
   7   5   2        2.01        0.70      2.06 o 
   9   5   2      150.28      142.83      5.92 o 
  11   5   2      270.02      234.82      7.87 o 
  13   5   2        9.86        5.28      2.67 o 
  15   5   2      105.25      125.14      7.11 o 
  17   5   2       27.30       36.37      5.13 o 
  19   5   2       16.23       26.96      4.61 o 
  21   5   2       37.14       30.42      5.04 o 
  23   5   2        0.32       -3.77      3.77 o 
  25   5   2       40.03       35.05      6.39 o 
  27   5   2       61.95       62.01      6.52 o 
 -20   6   2        0.70       -1.83      8.17 o 
 -18   6   2       57.69       54.16      6.56 o 
 -16   6   2       28.11       32.19      6.00 o 
 -14   6   2       10.44        4.01      4.64 o 
 -12   6   2        3.02        5.42      4.57 o 
 -10   6   2        8.38       10.76      6.36 o 
  -8   6   2        0.17        2.65      5.38 o 
  -6   6   2        0.47        4.68      5.38 o 
  -4   6   2       94.86       93.21      6.99 o 
  -2   6   2      782.01      842.48     26.12 o 
   0   6   2       39.38       38.13      5.23 o 
   2   6   2      153.12      154.22      8.64 o 
   4   6   2        5.92        7.68      4.05 o 
   6   6   2       59.59       62.39      8.66 o 
   8   6   2        0.00        2.43      4.01 o 
  10   6   2        4.04        4.47      5.66 o 
  12   6   2        1.06       -3.14      5.38 o 
  14   6   2        2.04        4.12      5.94 o 
  16   6   2        0.42        5.66      6.57 o 
  18   6   2        2.34       -2.44      6.84 o 
 -43   1   3      102.39      115.38      8.49 o 
 -41   1   3        1.35        4.18      4.82 o 
 -39   1   3       14.77       15.03      4.66 o 
 -37   1   3        1.10        7.87      5.83 o 
 -35   1   3       36.84       38.78      3.88 o 
 -33   1   3      271.76      283.21      8.73 o 
 -31   1   3       17.01       19.05      3.00 o 
 -29   1   3       26.92       27.28      2.25 o 
 -27   1   3        4.06        6.19      1.62 o 
 -25   1   3      149.48      136.79      3.75 o 
 -23   1   3      207.83      208.32      6.39 o 
 -21   1   3       39.07       41.44      2.54 o 
 -19   1   3       18.48        7.75      1.08 o 
 -17   1   3     3614.28     4018.97     70.07 o 
 -15   1   3     1996.27     2049.97     72.33 o 
 -13   1   3      516.02      541.26     10.23 o 
 -11   1   3     3400.64     3759.43     65.44 o 
  -9   1   3     5194.92     5949.78    103.09 o 
  -7   1   3     1575.21     1661.09     29.74 o 
  -5   1   3     6038.00     6145.00    108.16 o 
  -3   1   3      367.92      319.87      5.67 o 
  -1   1   3       94.18       67.04      1.66 o 
   1   1   3     1173.86     1195.99     19.02 o 
   3   1   3     7496.89     7961.47    137.94 o 
   5   1   3     5684.09     6276.22    124.47 o 
   7   1   3      545.42      587.22     10.31 o 
   9   1   3     2259.56     2346.63     38.79 o 
  11   1   3       19.66       33.20      1.78 o 
  13   1   3     2349.61     2763.92     41.47 o 
  15   1   3      618.65      713.92     11.56 o 
  17   1   3      174.39      171.14      5.37 o 
  19   1   3     1057.62     1163.04     18.39 o 
  21   1   3      458.94      496.37      8.77 o 
  23   1   3       86.05       89.83      4.33 o 
  25   1   3        7.99        8.02      1.54 o 
  27   1   3      585.48      545.53      9.83 o 
  29   1   3       12.23       17.04      2.20 o 
  31   1   3      306.00      270.39      7.66 o 
  33   1   3      226.38      221.59      7.24 o 
  35   1   3        5.04        5.83      3.32 o 
  37   1   3       32.26       30.24      4.91 o 
  39   1   3       23.27       22.63      7.26 o 
  41   1   3       11.28       10.48      7.75 o 
 -42   2   3       14.88       13.50      5.67 o 
 -40   2   3       13.41       12.82      5.11 o 
 -38   2   3       12.51       14.42      4.74 o 
 -36   2   3       56.08       59.87      5.88 o 
 -34   2   3        1.94        1.85      5.59 o 
 -32   2   3      359.01      352.64     10.24 o 
 -30   2   3        8.99        7.80      2.20 o 
 -28   2   3       76.50       66.67      4.79 o 
 -26   2   3      861.00      849.98     21.90 o 
 -24   2   3     1690.27     1586.59     50.09 o 
 -22   2   3      230.66      198.57      9.14 o 
 -20   2   3      390.94      372.57      9.68 o 
 -18   2   3     1252.18     1191.69     25.95 o 
 -16   2   3      321.98      330.02      6.11 o 
 -14   2   3      171.37      137.20      3.84 o 
 -12   2   3     2922.64     3147.34     56.26 o 
 -10   2   3        0.52        2.95      0.99 o 
  -8   2   3     1707.38     1874.29     33.85 o 
  -6   2   3       29.78       42.82      1.84 o 
  -4   2   3      819.73      874.67     14.33 o 
  -2   2   3      805.77      820.77     15.00 o 
   0   2   3      795.58      871.74     15.90 o 
   2   2   3     1048.46     1021.62     18.58 o 
   4   2   3        5.94        3.86      1.05 o 
   6   2   3     1368.85     1496.71     26.83 o 
   8   2   3       63.82      138.32      4.35 o 
  10   2   3     2210.85     2502.41     44.40 o 
  12   2   3     1330.94     1463.52     65.58 o 
  14   2   3     2194.75     2462.40     50.79 o 
  16   2   3        0.30        1.19      1.14 o 
  18   2   3      310.38      265.67      9.01 o 
  20   2   3      470.12      359.53     31.27 o 
  22   2   3        4.11        3.79      1.93 o 
  24   2   3       49.15       38.04      2.99 o 
  26   2   3       79.91       68.92      4.05 o 
  28   2   3      481.46      419.23     14.43 o 
  30   2   3        6.51        7.34      2.04 o 
  32   2   3      295.43      279.35     13.34 o 
  34   2   3       24.88       38.94      6.01 o 
  36   2   3       30.83       31.58      5.45 o 
  38   2   3       14.64       12.43      7.26 o 
  40   2   3       13.34       21.65      9.22 o 
 -39   3   3       29.07       18.29      5.81 o 
 -37   3   3       54.55       51.61      9.15 o 
 -35   3   3        5.06        0.04      4.99 o 
 -33   3   3       44.03       41.30      4.40 o 
 -31   3   3       67.82       59.16      6.16 o 
 -29   3   3        0.30        0.28      2.46 o 
 -27   3   3       16.89       12.92      2.84 o 
 -25   3   3        0.40        0.89      2.33 o 
 -23   3   3        1.95        2.25      2.32 o 
 -21   3   3        2.77       -1.10      2.09 o 
 -19   3   3     2115.20     1974.26     42.29 o 
 -17   3   3      887.04      852.75     19.70 o 
 -15   3   3      719.93      665.88     15.80 o 
 -13   3   3      993.15      842.70     24.05 o 
 -11   3   3     1201.36     1240.54     26.78 o 
  -9   3   3      371.88      412.95     10.08 o 
  -7   3   3       18.70       26.98      1.59 o 
  -5   3   3       19.93       19.52      1.54 o 
  -3   3   3      997.11     1063.56     19.59 o 
  -1   3   3        4.79       11.13      1.88 o 
   1   3   3      816.07      876.45     16.44 o 
   3   3   3      451.61      517.35     10.34 o 
   5   3   3     1375.90     1425.70     30.41 o 
   7   3   3       87.87       67.03      4.61 o 
   9   3   3       68.70       66.83      2.69 o 
  11   3   3      898.57      864.96     16.51 o 
  13   3   3        6.33        2.41      1.56 o 
  15   3   3        2.97        3.00      1.61 o 
  17   3   3       48.15       64.40      4.77 o 
  19   3   3       14.51       21.74      2.23 o 
  21   3   3     2111.86     2112.49     45.21 o 
  23   3   3       88.71      111.92      7.09 o 
  25   3   3      144.15      131.72      7.01 o 
  27   3   3       30.40       36.78      4.54 o 
  29   3   3       35.99       33.62      4.47 o 
  31   3   3        7.52       10.80      4.68 o 
  33   3   3       75.04       83.56      6.80 o 
  35   3   3        4.00       10.33      4.79 o 
  37   3   3        0.28        0.65      4.91 o 
 -34   4   3       61.16       61.98      7.02 o 
 -32   4   3        2.65        0.78      6.67 o 
 -30   4   3        3.39        2.63      5.97 o 
 -28   4   3       58.78       60.65      7.19 o 
 -26   4   3       25.82       24.18      4.32 o 
 -24   4   3       17.05       19.92      7.05 o 
 -22   4   3       15.05       11.24      3.65 o 
 -20   4   3       12.43        6.32      3.11 o 
 -18   4   3        1.17        3.49      3.06 o 
 -16   4   3       66.79       52.66      4.64 o 
 -14   4   3      675.67      656.00     19.46 o 
 -12   4   3      995.14      935.56     21.28 o 
 -10   4   3       48.51       44.16      3.20 o 
  -8   4   3      674.50      689.44     16.30 o 
  -6   4   3      516.19      515.36     12.77 o 
  -4   4   3      423.70      432.14     11.04 o 
  -2   4   3       53.15       55.76      4.07 o 
   0   4   3      113.10      108.82      3.78 o 
   2   4   3      147.03      154.19      5.11 o 
   4   4   3      352.20      338.89      9.02 o 
   6   4   3      403.73      341.57      9.14 o 
   8   4   3       11.04        7.10      1.87 o 
  10   4   3     1535.61     1539.26     28.55 o 
  12   4   3     1560.94     1577.20     34.38 o 
  14   4   3       31.91       46.16      3.92 o 
  16   4   3       53.03       47.04      3.51 o 
  18   4   3        2.07        4.55      2.48 o 
  20   4   3      147.15      141.48      7.26 o 
  22   4   3      249.36      235.58      9.90 o 
  24   4   3       12.33       19.87      4.52 o 
  26   4   3     1142.91     1168.83     33.48 o 
  28   4   3        3.33        1.20      4.05 o 
  30   4   3       16.28        8.88      4.14 o 
  32   4   3        5.77       11.08      4.42 o 
 -29   5   3        0.24        4.87      9.25 o 
 -27   5   3       12.37       15.00      4.68 o 
 -25   5   3       68.41       58.63      6.05 o 
 -23   5   3       11.74       12.30      4.41 o 
 -21   5   3       41.04       43.70      6.15 o 
 -19   5   3       26.36       22.73      4.42 o 
 -17   5   3       91.35       81.49      7.72 o 
 -15   5   3        3.83        7.09      3.61 o 
 -13   5   3       46.64       43.94      5.17 o 
 -11   5   3       73.45       64.23      5.45 o 
  -9   5   3       95.25       90.58     11.07 o 
  -7   5   3     1367.28     1456.52     33.35 o 
  -5   5   3     1068.53     1106.61     25.27 o 
  -3   5   3      565.53      578.55     15.63 o 
  -1   5   3       45.24       41.44      4.52 o 
   1   5   3      480.54      540.30     17.45 o 
   3   5   3      146.85      129.52      6.96 o 
   5   5   3       58.48       42.15      4.44 o 
   7   5   3        2.01        4.13      2.89 o 
   9   5   3       74.87       71.68      4.33 o 
  11   5   3        5.25        5.00      2.81 o 
  13   5   3        0.21        1.73      2.50 o 
  15   5   3       62.97       74.00      4.82 o 
  17   5   3       10.26       15.47      3.92 o 
  19   5   3       20.17       17.51      4.50 o 
  21   5   3       27.59       30.74      5.76 o 
  23   5   3       87.31       89.12      7.09 o 
  25   5   3        1.46        6.03      4.69 o 
  27   5   3      117.77      109.98      8.05 o 
 -20   6   3        0.57       -4.05      8.00 o 
 -18   6   3        0.20        0.92      4.58 o 
 -16   6   3       18.72       14.33      6.43 o 
 -14   6   3       64.08       67.38      6.79 o 
 -12   6   3       16.45        5.72      4.32 o 
 -10   6   3        4.93        5.73      5.73 o 
  -8   6   3        9.44        5.38      5.80 o 
  -6   6   3       72.03       67.26      8.80 o 
  -4   6   3        0.03       -3.34      3.89 o 
  -2   6   3      173.95      185.86     18.86 o 
   0   6   3       55.63       48.63      5.70 o 
   2   6   3       22.80       32.78      5.20 o 
   4   6   3       81.09      103.16      8.94 o 
   6   6   3       28.05       27.36      5.06 o 
   8   6   3        0.01       -1.28      3.76 o 
  10   6   3       32.68       36.71      5.68 o 
  12   6   3        1.41        0.91      5.80 o 
  14   6   3        7.34       14.95      7.05 o 
  16   6   3       33.24       29.26      8.24 o 
  18   6   3       58.16       57.13     10.41 o 
 -42   0   4       40.53       45.19      8.73 o 
 -40   0   4        0.00       -5.94      6.64 o 
 -38   0   4        0.01        0.07      5.73 o 
 -36   0   4      278.62      317.09     11.91 o 
 -34   0   4      404.64      404.29     13.39 o 
 -32   0   4        1.78        1.81      2.80 o 
 -30   0   4      256.30      227.83      8.54 o 
 -28   0   4       20.45       20.00      3.04 o 
 -26   0   4        2.78        5.00      2.51 o 
 -24   0   4        4.38        4.06      3.25 o 
 -22   0   4     5645.05     6191.49    145.49 o 
 -20   0   4       28.78       34.66      2.02 o 
 -18   0   4     5288.48     5351.98    108.53 o 
 -16   0   4     2030.89     2383.26     48.92 o 
 -14   0   4     4507.99     4930.64     99.95 o 
 -12   0   4      968.59     1038.11     21.68 o 
 -10   0   4      885.42     1120.53     23.29 o 
  -8   0   4     2027.06     2495.90     77.32 o 
  -6   0   4    10411.32    11273.39    275.73 o 
  -4   0   4     3277.15     3105.38    104.70 o 
  -2   0   4    16765.64    16287.69    544.85 o 
   0   0   4     3727.72     3640.59    122.78 o 
   2   0   4    18984.69    19639.76    656.95 o 
   4   0   4      510.13      578.30     20.81 o 
   6   0   4     3271.35     3605.67    121.95 o 
   8   0   4     5158.41     4905.52    165.60 o 
  10   0   4       64.91       47.21      3.63 o 
  12   0   4     1936.99     2042.78     70.54 o 
  14   0   4       61.10       76.27      5.31 o 
  16   0   4     4863.15     5274.99    178.94 o 
  18   0   4     1655.93     1970.00     68.94 o 
  20   0   4      333.03      301.94      9.45 o 
  22   0   4     4177.15     4533.22    112.14 o 
  24   0   4       66.05       67.76      3.82 o 
  26   0   4       49.02       38.42      2.78 o 
  28   0   4      120.70      121.51      5.70 o 
  30   0   4       27.46       27.23      3.51 o 
  32   0   4      596.28      601.88     16.76 o 
  34   0   4      354.34      303.82     15.58 o 
  36   0   4      100.49      102.88      9.08 o 
  38   0   4      377.80      367.17     18.93 o 
  40   0   4       18.47       13.90      6.91 o 
 -43   1   4       62.19       81.93      7.85 o 
 -41   1   4        4.37        3.59      4.81 o 
 -39   1   4        0.73       -1.82      4.25 o 
 -37   1   4        0.23        2.52      3.15 o 
 -35   1   4      113.54      108.17      5.42 o 
 -33   1   4       31.93       33.44      3.55 o 
 -31   1   4        9.57        9.11      2.73 o 
 -29   1   4      233.83      236.01     10.55 o 
 -27   1   4      590.24      558.07     10.30 o 
 -25   1   4      466.00      420.16      8.05 o 
 -23   1   4     1158.45     1225.16     20.33 o 
 -21   1   4      199.87      188.81      6.49 o 
 -19   1   4       52.15       57.90      3.03 o 
 -17   1   4        6.48        6.20      1.16 o 
 -15   1   4     4802.79     5211.08    103.46 o 
 -13   1   4     5352.58     5248.20    181.99 o 
 -11   1   4        6.27        1.71      0.80 o 
  -9   1   4     3151.67     3371.80     58.75 o 
  -7   1   4     2755.93     2833.06     53.26 o 
  -5   1   4     1580.28     1725.26     27.26 o 
  -3   1   4        0.00        3.62      1.10 o 
  -1   1   4      474.71      521.30      8.67 o 
   1   1   4     1191.67     1139.39     18.27 o 
   3   1   4     3843.81     4172.59     72.46 o 
   5   1   4      260.17      322.31      7.38 o 
   7   1   4     1198.20     1441.33     29.46 o 
   9   1   4     1038.93     1079.02     22.49 o 
  11   1   4     1311.01     1542.76     31.78 o 
  13   1   4      847.79      888.49     14.01 o 
  15   1   4     1166.80     1356.21     27.04 o 
  17   1   4       36.89       32.19      1.85 o 
  19   1   4       14.38       19.26      1.57 o 
  21   1   4       34.19       32.12      2.18 o 
  23   1   4     2350.66     2498.16     83.68 o 
  25   1   4       81.97       63.23      3.01 o 
  27   1   4       68.49       85.00      3.42 o 
  29   1   4       24.07       29.14      2.83 o 
  31   1   4       51.57       52.66      3.65 o 
  33   1   4        6.01        8.01      2.57 o 
  35   1   4        6.61        6.53      4.91 o 
  37   1   4        9.54       12.13      4.30 o 
  39   1   4        3.68        2.23      6.57 o 
  41   1   4       22.66       20.88      8.80 o 
 -42   2   4        0.36       -1.04      5.28 o 
 -40   2   4       30.04       32.01      5.75 o 
 -38   2   4        1.78        6.08      4.19 o 
 -36   2   4        0.08        4.91      3.72 o 
 -34   2   4       96.54       94.24      6.56 o 
 -32   2   4       18.08       23.84      3.41 o 
 -30   2   4       17.33        9.40      2.35 o 
 -28   2   4      977.86      931.02     23.69 o 
 -26   2   4      195.59      159.72      5.10 o 
 -24   2   4        4.42        9.35      2.61 o 
 -22   2   4      434.79      372.50     11.34 o 
 -20   2   4      120.35       98.12      5.17 o 
 -18   2   4       31.57       28.44      2.49 o 
 -16   2   4      858.53      848.12     18.92 o 
 -14   2   4     1829.84     2064.21     37.35 o 
 -12   2   4     2360.69     2437.59     43.86 o 
 -10   2   4       23.03       51.29      2.06 o 
  -8   2   4      608.62      606.52     11.77 o 
  -6   2   4      369.56      356.10      7.38 o 
  -4   2   4     1015.09     1102.99     17.88 o 
  -2   2   4      449.25      450.05      7.80 o 
   0   2   4     5528.48     5855.15    101.92 o 
   2   2   4     3341.03     3458.21     60.55 o 
   4   2   4     2821.81     3012.54     52.98 o 
   6   2   4      244.16      272.61      5.91 o 
   8   2   4       17.80       28.22      1.71 o 
  10   2   4     2986.65     3417.93     60.22 o 
  12   2   4      224.77      206.75      5.12 o 
  14   2   4     1154.29     1129.23     21.03 o 
  16   2   4     1100.32     1191.27     22.19 o 
  18   2   4      235.68      221.84      6.51 o 
  20   2   4       84.25       67.47      3.48 o 
  22   2   4      375.26      317.03      8.65 o 
  24   2   4      686.07      595.56     14.29 o 
  26   2   4      206.27      178.86      8.64 o 
  28   2   4      102.39      108.26      7.62 o 
  30   2   4      220.05      234.45      6.35 o 
  32   2   4       86.99       83.30      6.05 o 
  34   2   4      108.19       96.34      7.37 o 
  36   2   4        8.41       15.36      4.54 o 
  38   2   4        6.06        3.07      7.05 o 
 -39   3   4        0.88        5.19      5.10 o 
 -37   3   4        4.50        3.40      4.86 o 
 -35   3   4       87.37       73.36      6.76 o 
 -33   3   4       85.51       86.29      5.82 o 
 -31   3   4       24.10       29.62      3.73 o 
 -29   3   4      125.31      118.27      7.14 o 
 -27   3   4      136.53      124.91      6.23 o 
 -25   3   4       63.21       74.99      4.41 o 
 -23   3   4       10.31       19.72      2.83 o 
 -21   3   4      330.39      270.59     11.03 o 
 -19   3   4      389.35      402.11     10.78 o 
 -17   3   4      177.94      156.38      6.54 o 
 -15   3   4     1612.21     1572.14     33.96 o 
 -13   3   4      254.64      239.73      5.97 o 
 -11   3   4      569.23      514.77     10.69 o 
  -9   3   4        1.44        1.66      1.55 o 
  -7   3   4        0.40        4.65      1.63 o 
  -5   3   4      300.56      362.72      8.52 o 
  -3   3   4      360.16      388.04      8.00 o 
  -1   3   4      145.20      121.37      3.60 o 
   1   3   4      205.58      192.95      4.84 o 
   3   3   4      462.39      502.94     10.12 o 
   5   3   4      875.53      930.05     20.55 o 
   7   3   4      258.07      267.15      6.57 o 
   9   3   4       86.41       70.72      3.06 o 
  11   3   4     1500.31     1541.67     33.13 o 
  13   3   4      903.39      762.45     38.32 o 
  15   3   4       80.16       57.38      3.39 o 
  17   3   4      451.91      372.88      8.50 o 
  19   3   4       11.34        8.60      2.02 o 
  21   3   4      112.31       95.99      5.48 o 
  23   3   4      385.53      372.76     13.37 o 
  25   3   4       51.29       48.44      4.83 o 
  27   3   4      282.64      269.22     10.77 o 
  29   3   4       67.56       75.61      5.95 o 
  31   3   4      100.41       88.40      6.66 o 
  33   3   4        5.59        1.38      4.17 o 
  35   3   4      237.25      256.80     13.76 o 
  37   3   4        1.25        7.45      4.88 o 
 -34   4   4       12.09       15.20      5.58 o 
 -32   4   4       68.50       71.85      6.86 o 
 -30   4   4       36.96       33.46      5.23 o 
 -28   4   4        7.33        6.09      6.39 o 
 -26   4   4       30.93       25.71      4.49 o 
 -24   4   4        0.53        2.87      3.15 o 
 -22   4   4      197.20      159.64      7.72 o 
 -20   4   4        5.97        6.52      3.84 o 
 -18   4   4       23.85       24.89      3.78 o 
 -16   4   4       13.80        9.07      3.14 o 
 -14   4   4      148.22      119.24     10.02 o 
 -12   4   4      597.58      649.62     31.29 o 
 -10   4   4      841.18      798.92     18.58 o 
  -8   4   4        4.25        0.80      1.95 o 
  -6   4   4        5.99        4.22      1.97 o 
  -4   4   4      441.28      425.28     10.96 o 
  -2   4   4       60.55       50.64      3.24 o 
   0   4   4      164.07      163.85      5.67 o 
   2   4   4      131.01      133.08      4.28 o 
   4   4   4      290.39      259.96      7.45 o 
   6   4   4      288.21      234.11      9.08 o 
   8   4   4        6.54        2.49      1.78 o 
  10   4   4       54.15       44.67      2.77 o 
  12   4   4      235.83      189.64      5.49 o 
  14   4   4      121.10      104.80      5.64 o 
  16   4   4        7.13        3.79      2.22 o 
  18   4   4      181.71      189.35      6.80 o 
  20   4   4       91.70       85.74      7.16 o 
  22   4   4       87.29       81.64      6.07 o 
  24   4   4      442.75      430.14     18.65 o 
  26   4   4       87.33       75.29      6.44 o 
  28   4   4       68.55       57.35      6.14 o 
  30   4   4       32.94       28.62      5.08 o 
  32   4   4        5.04        3.41      3.93 o 
 -29   5   4       65.82       58.31     13.41 o 
 -27   5   4        1.93        2.15      4.13 o 
 -25   5   4        0.84        0.97      3.99 o 
 -23   5   4       32.45       29.39      5.26 o 
 -21   5   4        6.93        8.47      3.82 o 
 -19   5   4       34.86       39.12      5.36 o 
 -17   5   4        3.60        0.66      4.30 o 
 -15   5   4        1.37        1.87      3.37 o 
 -13   5   4        0.01        3.23      3.47 o 
 -11   5   4      299.49      312.05     11.80 o 
  -9   5   4       24.20       18.27      3.96 o 
  -7   5   4       25.81       25.94      3.44 o 
  -5   5   4      275.97      280.36     13.55 o 
  -3   5   4      894.11      891.69     20.92 o 
  -1   5   4        1.78        1.93      2.38 o 
   1   5   4      165.83      152.09      5.99 o 
   3   5   4      143.36      151.47      7.55 o 
   5   5   4     1039.18     1012.89     29.55 o 
   7   5   4      201.40      189.52      8.66 o 
   9   5   4      203.19      187.95      8.64 o 
  11   5   4        0.41       -0.58      2.51 o 
  13   5   4      149.63      156.71      6.38 o 
  15   5   4       30.21       31.06      4.49 o 
  17   5   4        1.16        2.81      3.50 o 
  19   5   4        3.61        0.81      4.02 o 
  21   5   4       29.72       35.97      8.31 o 
  23   5   4       21.46       24.59      7.75 o 
  25   5   4        0.18        3.45      4.23 o 
  27   5   4       12.73       20.43      5.11 o 
 -20   6   4       16.07       22.69      5.60 o 
 -18   6   4       34.23       26.99      5.62 o 
 -16   6   4        4.20        7.55      4.89 o 
 -14   6   4       39.26       48.75      6.32 o 
 -12   6   4       15.76       19.15      5.97 o 
 -10   6   4       25.79       27.22      5.32 o 
  -8   6   4      209.22      222.31     15.30 o 
  -6   6   4       31.78       26.82      6.91 o 
  -4   6   4       95.50      110.21     10.62 o 
  -2   6   4      636.71      632.09     20.88 o 
   0   6   4       56.82       54.83      5.98 o 
   2   6   4      379.59      416.67     18.86 o 
   4   6   4      475.80      474.15     32.90 o 
   6   6   4        2.65        3.63      3.97 o 
   8   6   4       25.78       27.92      5.14 o 
  10   6   4       16.37       13.95      4.79 o 
  12   6   4        7.87       11.59      6.77 o 
  14   6   4        4.13        9.64      7.12 o 
  16   6   4       73.18       68.45     10.55 o 
 -43   1   5        0.23       11.11      7.61 o 
 -41   1   5       15.41        8.06      5.03 o 
 -39   1   5        4.69        7.29      3.66 o 
 -37   1   5       55.47       53.79      4.47 o 
 -35   1   5      100.14       90.63      5.09 o 
 -33   1   5      397.63      377.56     18.40 o 
 -31   1   5       12.56       11.89      2.83 o 
 -29   1   5      111.81       88.07      4.38 o 
 -27   1   5       23.28       11.00      2.38 o 
 -25   1   5      531.13      508.07      9.46 o 
 -23   1   5      151.50      141.05      3.82 o 
 -21   1   5       41.40       37.32      1.89 o 
 -19   1   5     1523.55     1653.74     32.87 o 
 -17   1   5      243.20      249.41      5.62 o 
 -15   1   5      891.18      981.62     20.56 o 
 -13   1   5      999.24     1141.94     23.57 o 
 -11   1   5     4260.81     4584.62     79.74 o 
  -9   1   5     9077.69    10045.21    223.71 o 
  -7   1   5     1583.79     1783.48     31.44 o 
  -5   1   5      203.12      215.24      4.91 o 
  -3   1   5        0.00        5.66      0.91 o 
  -1   1   5        1.13       12.52      5.43 o 
   1   1   5      355.05      311.83      5.55 o 
   3   1   5       14.86        8.98      1.31 o 
   5   1   5       30.12       17.89      1.41 o 
   7   1   5     1235.03     1257.59     26.03 o 
   9   1   5     1070.49     1228.90     25.61 o 
  11   1   5      494.04      536.76     12.11 o 
  13   1   5      449.68      497.20     11.47 o 
  15   1   5      433.93      509.35     11.86 o 
  17   1   5     1028.29     1120.04     19.69 o 
  19   1   5      111.12      111.06      3.54 o 
  21   1   5        5.07        4.01      2.23 o 
  23   1   5       22.57       18.76      2.09 o 
  25   1   5       12.61       10.83      2.24 o 
  27   1   5     1798.11     1865.55     36.63 o 
  29   1   5      140.75      123.30      4.93 o 
  31   1   5      561.73      542.37     12.74 o 
  33   1   5       50.31       47.51      3.74 o 
  35   1   5       39.89       42.51      5.97 o 
  37   1   5        4.03        4.02      3.24 o 
  39   1   5       96.70       94.37      7.32 o 
 -40   2   5       17.41       18.35      5.35 o 
 -38   2   5       11.77       15.18      6.18 o 
 -36   2   5        0.01       -1.19      3.50 o 
 -34   2   5        0.00       -2.40      2.65 o 
 -32   2   5        0.00        0.99      2.75 o 
 -30   2   5       64.19       70.99      8.88 o 
 -28   2   5        0.06        1.31      1.94 o 
 -26   2   5       61.06       63.16      3.33 o 
 -24   2   5       57.95       61.02      4.38 o 
 -22   2   5       12.10        8.22      2.14 o 
 -20   2   5       64.49       59.43      3.28 o 
 -18   2   5      248.41      244.00     20.57 o 
 -16   2   5       59.02       57.47      5.17 o 
 -14   2   5      277.44      283.24      7.59 o 
 -12   2   5       13.98       15.54      1.56 o 
 -10   2   5       29.55       36.13      3.40 o 
  -8   2   5     1550.90     1765.61     32.09 o 
  -6   2   5      273.23      312.39      6.74 o 
  -4   2   5       16.21       12.27      1.00 o 
  -2   2   5      763.62      862.66     12.44 o 
   0   2   5      806.26      901.83     12.98 o 
   2   2   5     1586.28     1691.79     25.78 o 
   4   2   5      943.19      901.54     14.24 o 
   6   2   5     1252.41     1340.39     20.75 o 
   8   2   5     1208.14     1370.18     23.17 o 
  10   2   5      603.18      667.87     11.10 o 
  12   2   5       13.23       11.42      1.37 o 
  14   2   5      755.63      793.86     24.02 o 
  16   2   5       70.48       58.77      3.23 o 
  18   2   5       74.30       74.87      7.14 o 
  20   2   5        0.02        1.54      2.31 o 
  22   2   5      518.61      492.71     17.85 o 
  24   2   5      157.32      142.90      5.45 o 
  26   2   5       33.00       23.97      2.98 o 
  28   2   5      164.51      160.20      6.55 o 
  30   2   5      159.56      180.06      6.72 o 
  32   2   5        5.21        1.72      2.28 o 
  34   2   5       30.02       29.23      4.96 o 
  36   2   5       34.91       28.01      7.61 o 
  38   2   5       28.91       31.64      8.52 o 
 -39   3   5       62.46       55.81      6.99 o 
 -37   3   5       74.91       84.34      7.24 o 
 -35   3   5        8.29        7.32      4.21 o 
 -33   3   5       25.93       27.87      4.83 o 
 -31   3   5       50.63       44.59      4.11 o 
 -29   3   5        3.15        0.78      2.33 o 
 -27   3   5       33.56       27.94      3.37 o 
 -25   3   5        0.49       -1.53      2.18 o 
 -23   3   5      108.24      107.92      4.98 o 
 -21   3   5      337.03      282.22      8.47 o 
 -19   3   5      614.11      629.33     15.31 o 
 -17   3   5      142.33      131.54      5.28 o 
 -15   3   5       49.23       23.48      2.73 o 
 -13   3   5       82.72       47.79      4.51 o 
 -11   3   5        4.43       15.93      1.78 o 
  -9   3   5        3.79        0.39      1.30 o 
  -7   3   5        0.08        2.37      1.37 o 
  -5   3   5     1620.23     1665.71     29.96 o 
  -3   3   5      542.32      503.05     10.03 o 
  -1   3   5     3392.90     3709.95     65.30 o 
   1   3   5        0.38        1.37      1.33 o 
   3   3   5       27.25       28.97      1.97 o 
   5   3   5       48.73       65.28      3.25 o 
   7   3   5       51.93       52.75      3.97 o 
   9   3   5      208.59      224.99      5.66 o 
  11   3   5        5.69       -0.21      1.44 o 
  13   3   5        6.92        6.57      1.75 o 
  15   3   5     1103.03      933.40     18.11 o 
  17   3   5      259.52      226.29      6.03 o 
  19   3   5      671.57      605.58     33.99 o 
  21   3   5        4.83        1.76      1.78 o 
  23   3   5        0.03       -1.62      1.70 o 
  25   3   5       92.92       72.13      5.58 o 
  27   3   5       32.08       27.27      4.32 o 
  29   3   5        0.03        3.16      3.48 o 
  31   3   5       76.15       73.08      6.30 o 
  33   3   5        4.50        5.30      4.20 o 
  35   3   5       18.87       15.59      4.78 o 
 -34   4   5       90.74      103.12     12.12 o 
 -32   4   5       16.22       19.82      5.33 o 
 -30   4   5       20.17       21.42      7.51 o 
 -28   4   5        1.33        4.58      3.76 o 
 -26   4   5      272.86      253.14     22.63 o 
 -24   4   5       78.24       76.15      5.88 o 
 -22   4   5       37.74       33.09      7.44 o 
 -20   4   5       27.77       21.73      3.95 o 
 -18   4   5      102.83      105.44      6.32 o 
 -16   4   5      205.62      216.14     16.52 o 
 -14   4   5       53.81       39.35      4.40 o 
 -12   4   5       65.14       49.45      4.69 o 
 -10   4   5      274.24      272.64     10.22 o 
  -8   4   5     1760.10     1681.14     61.52 o 
  -6   4   5       21.02       21.48      2.72 o 
  -4   4   5        0.05       -0.38      1.86 o 
  -2   4   5      219.88      224.43      6.93 o 
   0   4   5      548.73      550.87     13.50 o 
   2   4   5      108.62      101.39      3.72 o 
   4   4   5     1158.24     1188.01     48.42 o 
   6   4   5      296.21      316.76     10.24 o 
   8   4   5     1009.15      957.12     18.60 o 
  10   4   5      119.58      129.80      5.23 o 
  12   4   5      271.52      188.14     15.05 o 
  14   4   5      115.69       89.34      3.78 o 
  16   4   5        4.34        4.53      2.75 o 
  18   4   5       46.77       43.91      3.69 o 
  20   4   5       27.56       38.73      3.87 o 
  22   4   5       75.01       72.17      5.83 o 
  24   4   5       32.97       31.63      4.66 o 
  26   4   5       27.38       38.47      5.31 o 
  28   4   5        1.75        5.95      3.97 o 
  30   4   5        8.16       14.30      4.57 o 
  32   4   5        0.00        6.55      5.48 o 
 -29   5   5       45.64       43.34      6.15 o 
 -27   5   5       24.46       17.29      8.56 o 
 -25   5   5       97.93      119.71     14.42 o 
 -23   5   5       42.90       49.08      6.15 o 
 -21   5   5        0.13       -0.79      3.88 o 
 -19   5   5       14.84       20.17      4.65 o 
 -17   5   5        6.10       11.64      3.78 o 
 -15   5   5       50.37       42.08      5.11 o 
 -13   5   5      233.69      227.05      9.97 o 
 -11   5   5        0.69       -3.02      3.02 o 
  -9   5   5        8.51        7.82      3.41 o 
  -7   5   5      490.44      473.33     15.72 o 
  -5   5   5      136.55      135.65      5.76 o 
  -3   5   5       61.47       65.66      4.18 o 
  -1   5   5      331.60      342.47      9.91 o 
   1   5   5        3.65        3.16      2.53 o 
   3   5   5       20.54       21.72      3.18 o 
   5   5   5        5.83        5.21      3.08 o 
   7   5   5      167.66      165.91     13.51 o 
   9   5   5        0.24       -0.75      2.81 o 
  11   5   5      214.46      241.46     10.27 o 
  13   5   5      109.10      115.39      7.02 o 
  15   5   5        0.00       -0.36      2.78 o 
  17   5   5       16.34       18.55      6.57 o 
  19   5   5      211.30      260.17     13.62 o 
  21   5   5       55.47       57.09      6.32 o 
  23   5   5        5.30       10.75      4.74 o 
  25   5   5       10.31       14.58      4.89 o 
 -18   6   5        0.16       -4.31      4.31 o 
 -16   6   5        0.20        1.87      7.75 o 
 -14   6   5        8.58       12.00      5.12 o 
 -12   6   5        6.28        6.57      4.76 o 
 -10   6   5        0.00       -4.08      4.08 o 
  -8   6   5        0.13       -2.62      4.36 o 
  -6   6   5        4.70       -0.49      5.45 o 
  -4   6   5       32.28       35.27      7.89 o 
  -2   6   5       65.77       62.46      6.62 o 
   0   6   5       20.14       25.35      5.08 o 
   2   6   5       33.32       33.37      5.33 o 
   4   6   5      167.58      180.23      9.68 o 
   6   6   5       21.04       28.32      5.26 o 
   8   6   5       13.83        2.96      4.17 o 
  10   6   5       19.12       18.53      5.83 o 
  12   6   5       11.98        9.44      5.30 o 
  14   6   5       22.79       40.02      8.87 o 
  16   6   5       34.38       51.61      9.64 o 
 -42   0   6       87.48      100.57     11.38 o 
 -40   0   6      135.25      145.69     12.43 o 
 -38   0   6       80.24       79.41      9.50 o 
 -36   0   6        2.01        8.45      6.08 o 
 -34   0   6      336.92      324.25     18.09 o 
 -32   0   6      181.41      165.76      7.59 o 
 -30   0   6       11.91       16.40      3.24 o 
 -28   0   6        0.00        0.55      2.50 o 
 -26   0   6       63.54       59.11      4.24 o 
 -24   0   6        3.61        7.58      2.56 o 
 -22   0   6      428.16      388.77     12.12 o 
 -20   0   6      910.71      870.50     18.90 o 
 -18   0   6      721.93      783.50     17.07 o 
 -16   0   6     3234.41     3675.00    100.28 o 
 -14   0   6     1328.21     1420.43     29.63 o 
 -12   0   6     1598.99     1978.51     40.78 o 
 -10   0   6       32.48       22.65      1.53 o 
  -8   0   6      864.72     1017.81     38.83 o 
  -6   0   6     3625.37     3754.22    126.77 o 
  -4   0   6    14879.05    15127.11    506.36 o 
  -2   0   6      530.97      559.10     20.25 o 
   0   0   6     5976.07     5804.97    195.28 o 
   2   0   6     2219.99     2526.17     85.98 o 
   4   0   6     2049.36     2203.98     75.43 o 
   6   0   6     1682.46     1801.68     62.30 o 
   8   0   6      251.97      281.54     11.59 o 
  10   0   6       46.45       86.26      5.24 o 
  12   0   6      697.65      838.33     30.87 o 
  14   0   6        8.26        9.99      3.00 o 
  16   0   6     3784.52     4054.62    138.57 o 
  18   0   6     1080.11     1144.45     41.91 o 
  20   0   6      106.67       83.88      6.43 o 
  22   0   6      751.36      755.01     29.40 o 
  24   0   6       87.52       86.61      7.12 o 
  26   0   6      301.69      319.87     10.00 o 
  28   0   6      277.46      249.26      8.63 o 
  30   0   6       16.30       11.01      3.24 o 
  32   0   6      317.96      337.16     11.31 o 
  34   0   6      582.81      662.99     18.75 o 
  36   0   6      278.99      289.36     18.09 o 
  38   0   6      129.08      107.21     10.06 o 
  40   0   6      100.58       91.43     10.41 o 
 -43   1   6        1.58       11.45      7.33 o 
 -41   1   6        0.31        3.45      4.19 o 
 -39   1   6       19.44       18.83      4.09 o 
 -37   1   6       58.39       57.90      6.47 o 
 -35   1   6       34.37       36.59      4.81 o 
 -33   1   6       11.51       10.67      2.94 o 
 -31   1   6        6.60        2.42      2.38 o 
 -29   1   6      196.52      202.93      8.07 o 
 -27   1   6      335.94      338.18     20.22 o 
 -25   1   6        6.25        6.90      1.88 o 
 -23   1   6        6.78        7.59      1.57 o 
 -21   1   6      244.13      254.97      7.01 o 
 -19   1   6      314.53      343.79      6.62 o 
 -17   1   6       15.28        5.76      1.93 o 
 -15   1   6      315.11      325.53      8.02 o 
 -13   1   6       55.89       70.15      2.72 o 
 -11   1   6     1573.40     1822.44     32.34 o 
  -9   1   6      347.40      338.00      6.76 o 
  -7   1   6      776.47      839.21     19.84 o 
  -5   1   6     3643.98     3763.35     65.59 o 
  -3   1   6        6.15       21.84      2.86 o 
  -1   1   6      546.92      566.75      9.57 o 
   1   1   6     6516.84     7189.61    124.39 o 
   3   1   6     7728.49     8763.10    151.62 o 
   5   1   6     1554.51     1724.71     30.59 o 
   7   1   6     1947.27     2148.24     43.62 o 
   9   1   6     4401.26     4705.98     94.12 o 
  11   1   6      884.85      865.22     18.69 o 
  13   1   6      283.34      269.73      7.11 o 
  15   1   6      713.47      669.16     15.14 o 
  17   1   6      655.04      611.55     35.05 o 
  19   1   6      226.63      214.08      7.84 o 
  21   1   6        3.17        1.47      1.68 o 
  23   1   6      120.67      140.01      5.00 o 
  25   1   6       17.31       18.58      2.59 o 
  27   1   6        1.06        4.45      2.14 o 
  29   1   6       12.93       11.37      2.62 o 
  31   1   6      106.19       96.86      5.35 o 
  33   1   6      139.88      122.85     10.16 o 
  35   1   6       40.94       33.63      3.84 o 
  37   1   6        3.89        2.81      3.40 o 
  39   1   6       16.85       19.78      4.27 o 
 -40   2   6       47.50       40.08      6.04 o 
 -38   2   6        1.92        1.82      4.10 o 
 -36   2   6       49.48       55.57      6.79 o 
 -34   2   6       77.44       64.81      4.81 o 
 -32   2   6      187.45      171.65     16.57 o 
 -30   2   6        6.57        1.09      2.55 o 
 -28   2   6       91.33       84.22      4.56 o 
 -26   2   6       87.99       77.55      5.15 o 
 -24   2   6      224.14      231.99      7.15 o 
 -22   2   6       77.56       72.47      3.82 o 
 -20   2   6      341.72      380.74      9.98 o 
 -18   2   6      720.87      806.07     18.28 o 
 -16   2   6     2080.67     2204.64     46.22 o 
 -14   2   6      393.72      403.09     10.08 o 
 -12   2   6      830.16      917.85     17.41 o 
 -10   2   6     1686.37     1659.70     30.31 o 
  -8   2   6     1283.64     1378.59     25.38 o 
  -6   2   6     8807.20    10024.05    136.85 o 
  -4   2   6      354.70      423.56      6.50 o 
  -2   2   6      673.49      721.83     10.59 o 
   0   2   6     1427.71     1539.04     21.68 o 
   2   2   6      191.64      197.00      3.54 o 
   4   2   6     2535.51     2760.90     41.64 o 
   6   2   6       31.81       34.53      1.64 o 
   8   2   6     1240.84     1287.17     20.21 o 
  10   2   6      384.02      403.15      7.29 o 
  12   2   6      399.62      409.47      9.61 o 
  14   2   6      203.23      214.51      5.19 o 
  16   2   6       81.04       85.98      6.62 o 
  18   2   6      329.44      315.34     16.86 o 
  20   2   6      363.79      341.08      9.79 o 
  22   2   6      800.40      660.74     16.52 o 
  24   2   6       37.11       40.09      3.67 o 
  26   2   6      443.98      396.64     11.14 o 
  28   2   6        1.04        1.82      2.49 o 
  30   2   6      494.39      480.49     12.85 o 
  32   2   6       36.12       45.21      5.11 o 
  34   2   6       59.89       48.26      8.24 o 
  36   2   6       15.14       15.78      7.12 o 
  38   2   6       29.79       30.17      9.50 o 
 -39   3   6       10.68       18.73      5.74 o 
 -37   3   6        0.04        0.68      4.36 o 
 -35   3   6        4.79        5.48      8.21 o 
 -33   3   6       12.75        8.08      3.93 o 
 -31   3   6      118.53      124.19      5.77 o 
 -29   3   6        0.99        4.15      2.42 o 
 -27   3   6       27.58       33.15      3.51 o 
 -25   3   6      165.87      160.80      9.13 o 
 -23   3   6      157.14      153.80      7.04 o 
 -21   3   6       53.13       41.61      3.40 o 
 -19   3   6      174.97      139.98      6.13 o 
 -17   3   6      381.10      352.86      9.77 o 
 -15   3   6      822.82      819.16     19.05 o 
 -13   3   6      898.08      811.63     27.16 o 
 -11   3   6       39.52       66.29      2.83 o 
  -9   3   6       43.17       43.20      2.38 o 
  -7   3   6       11.90       12.69      1.72 o 
  -5   3   6     1324.90     1407.87     26.32 o 
  -3   3   6       54.81       50.88      2.32 o 
  -1   3   6      189.43      223.32      5.40 o 
   1   3   6       80.65       85.94      5.03 o 
   3   3   6     1070.14     1094.10     20.47 o 
   5   3   6      245.87      227.66      7.60 o 
   7   3   6      330.57      329.41      8.23 o 
   9   3   6      281.50      282.10      9.13 o 
  11   3   6        6.37        4.09      1.72 o 
  13   3   6       55.75       45.77      3.29 o 
  15   3   6      104.87       69.59      3.25 o 
  17   3   6        6.88        0.02      1.70 o 
  19   3   6        0.93        0.16      1.81 o 
  21   3   6      212.66      159.99      5.26 o 
  23   3   6        0.39        1.29      2.32 o 
  25   3   6       63.93       70.27      3.95 o 
  27   3   6        7.69        6.35      3.57 o 
  29   3   6       15.68       23.86      5.13 o 
  31   3   6        7.38       11.02      4.22 o 
  33   3   6      168.19      185.12     11.80 o 
  35   3   6        7.94       14.26     11.17 o 
 -34   4   6       11.54        8.76      5.20 o 
 -32   4   6       35.26       44.67      5.01 o 
 -30   4   6        3.64        6.20      3.60 o 
 -28   4   6        0.60        0.37      4.26 o 
 -26   4   6       62.05       65.01      4.83 o 
 -24   4   6      175.83      145.55      7.44 o 
 -22   4   6        2.02        1.39      2.61 o 
 -20   4   6       17.98       15.98      3.19 o 
 -18   4   6      641.59      601.50     32.25 o 
 -16   4   6       72.00       68.56      5.18 o 
 -14   4   6      125.68      128.47      6.84 o 
 -12   4   6      111.42       83.76      5.57 o 
 -10   4   6       53.11       38.91      4.18 o 
  -8   4   6       54.71       42.34      3.51 o 
  -6   4   6      211.68      174.56      6.04 o 
  -4   4   6       18.86       17.12      2.52 o 
  -2   4   6        0.23        0.80      1.88 o 
   0   4   6       16.25       14.07      2.39 o 
   2   4   6      240.80      235.43      7.39 o 
   4   4   6      278.84      288.85      7.10 o 
   6   4   6      257.51      266.32      6.74 o 
   8   4   6      312.52      288.96     14.42 o 
  10   4   6        2.70       -0.72      1.61 o 
  12   4   6       42.89       42.29      4.99 o 
  14   4   6       35.06       24.21      2.48 o 
  16   4   6      129.18      102.97      5.02 o 
  18   4   6       25.23       23.18      3.26 o 
  20   4   6       89.18       77.60      9.55 o 
  22   4   6       20.18       33.86      4.61 o 
  24   4   6       37.92       33.91      4.90 o 
  26   4   6       12.73       12.23      4.11 o 
  28   4   6       66.05       60.48      7.75 o 
  30   4   6       50.43       82.38      7.01 o 
 -27   5   6        4.54       -2.65      9.85 o 
 -25   5   6      139.74      147.75      9.01 o 
 -23   5   6       49.82       54.46      6.22 o 
 -21   5   6        1.38       -0.28      3.95 o 
 -19   5   6        1.07        0.94      3.75 o 
 -17   5   6       55.92       50.10      5.63 o 
 -15   5   6       20.75       26.72      4.61 o 
 -13   5   6        0.65        3.11      3.59 o 
 -11   5   6      122.33      117.29      7.26 o 
  -9   5   6      103.51      100.25      6.71 o 
  -7   5   6       57.91       53.26     10.44 o 
  -5   5   6       15.65       14.32      2.96 o 
  -3   5   6        8.74        6.01      2.59 o 
  -1   5   6       30.29       34.97      3.73 o 
   1   5   6      332.03      324.32      9.58 o 
   3   5   6      121.77      119.15      5.46 o 
   5   5   6        4.67        2.17      2.54 o 
   7   5   6      194.15      182.03     10.48 o 
   9   5   6      160.17      132.58      7.45 o 
  11   5   6       84.48       89.68      9.15 o 
  13   5   6      283.75      286.09     40.44 o 
  15   5   6        2.57        0.22      3.06 o 
  17   5   6       13.11       10.54      3.59 o 
  19   5   6       62.54       70.68      6.67 o 
  21   5   6       91.08      106.14      7.67 o 
  23   5   6      161.80      203.54     10.44 o 
  25   5   6        2.91        1.88      4.54 o 
 -18   6   6        5.23        9.02      5.06 o 
 -16   6   6      150.66      168.27      9.78 o 
 -14   6   6        7.58        5.95      4.92 o 
 -12   6   6      109.44      113.03      8.27 o 
 -10   6   6       21.26       28.31      5.46 o 
  -8   6   6        1.87       -0.30      4.25 o 
  -6   6   6        2.04        2.23      4.42 o 
  -4   6   6        0.80        2.10      5.87 o 
  -2   6   6       22.44       16.62      6.98 o 
   0   6   6        9.51        4.28      4.17 o 
   2   6   6      268.18      253.65     11.55 o 
   4   6   6        3.83        2.42      4.10 o 
   6   6   6       40.28       40.52      5.68 o 
   8   6   6       10.21        7.24      4.79 o 
  10   6   6        0.85        5.68      4.68 o 
  12   6   6       58.58       67.03     14.14 o 
  14   6   6      299.59      306.12     19.70 o 
 -41   1   7       14.27       24.46      5.80 o 
 -39   1   7      206.91      198.89      8.36 o 
 -37   1   7      159.57      166.72      8.38 o 
 -35   1   7       75.74       78.89      5.04 o 
 -33   1   7       27.09       30.05      3.58 o 
 -31   1   7      119.48      116.18      5.35 o 
 -29   1   7        1.02       -2.29      2.29 o 
 -27   1   7      606.26      582.13     23.24 o 
 -25   1   7        8.07       16.12      4.29 o 
 -23   1   7      912.67      932.37     30.44 o 
 -21   1   7      645.56      623.99     22.13 o 
 -19   1   7      295.49      272.06      7.23 o 
 -17   1   7      268.63      314.11      6.79 o 
 -15   1   7     1677.58     1881.02     55.27 o 
 -13   1   7      166.50      189.98      7.01 o 
 -11   1   7       43.53       44.21      1.83 o 
  -9   1   7      897.15     1120.18     20.29 o 
  -7   1   7     3647.65     4106.70     71.54 o 
  -5   1   7     1006.82     1098.04     19.86 o 
  -3   1   7     1600.82     1703.14     30.26 o 
  -1   1   7     2044.20     2401.96     65.52 o 
   1   1   7      156.62      127.77      4.40 o 
   3   1   7     2416.21     2675.47     90.93 o 
   5   1   7       93.18       96.86      3.97 o 
   7   1   7     1373.00     1570.20     32.46 o 
   9   1   7      300.50      310.31      7.80 o 
  11   1   7     1725.45     1867.19     38.55 o 
  13   1   7      106.45      109.91      4.21 o 
  15   1   7      589.20      587.64     23.50 o 
  17   1   7      108.07       92.34      4.79 o 
  19   1   7       95.69       94.42     10.79 o 
  21   1   7     1051.37     1010.44     27.10 o 
  23   1   7     1149.51     1114.28     22.71 o 
  25   1   7       35.62       26.28      2.83 o 
  27   1   7       45.87       45.81      3.48 o 
  29   1   7       95.94       94.03      4.74 o 
  31   1   7       80.44       79.62      3.89 o 
  33   1   7        2.61        3.26      2.76 o 
  35   1   7       52.15       50.64      4.97 o 
  37   1   7        9.34        7.83      3.59 o 
  39   1   7      191.23      223.28     14.07 o 
 -40   2   7        0.38        3.09      4.70 o 
 -38   2   7        3.73        1.96      3.61 o 
 -36   2   7      100.60      109.08      9.88 o 
 -34   2   7       13.22       10.59      3.34 o 
 -32   2   7       25.96       32.60      5.49 o 
 -30   2   7      213.24      216.31     15.54 o 
 -28   2   7      112.96       90.58      4.06 o 
 -26   2   7       15.28        7.67      2.58 o 
 -24   2   7       37.72       31.02      4.56 o 
 -22   2   7       37.09       42.54      3.10 o 
 -20   2   7      172.32      105.99      4.46 o 
 -18   2   7      533.72      478.44     11.89 o 
 -16   2   7      322.24      254.06      7.27 o 
 -14   2   7      475.33      534.55     12.78 o 
 -12   2   7     1149.03     1130.98     24.63 o 
 -10   2   7     1437.92     1462.01     26.95 o 
  -8   2   7     1033.96     1106.82     22.43 o 
  -6   2   7        5.24        3.52      0.97 o 
  -4   2   7      463.95      468.97      8.87 o 
  -2   2   7     2125.20     2263.95     36.10 o 
   0   2   7        7.50       11.17      1.14 o 
   2   2   7     2286.50     2597.27     41.32 o 
   4   2   7      474.36      537.81     10.78 o 
   6   2   7      210.63      202.37      4.27 o 
   8   2   7      193.31      192.67      4.23 o 
  10   2   7      807.20      833.48     13.71 o 
  12   2   7       94.08      108.28      3.48 o 
  14   2   7      166.93      160.09      4.43 o 
  16   2   7      150.61      158.73      4.50 o 
  18   2   7        2.92        2.06      1.45 o 
  20   2   7       21.31       16.64      1.98 o 
  22   2   7        0.14        2.08      1.59 o 
  24   2   7       85.22       68.29      3.01 o 
  26   2   7      225.35      188.49      9.75 o 
  28   2   7        1.12       -0.99      2.40 o 
  30   2   7      192.51      179.68     27.59 o 
  32   2   7        3.40        1.92      3.59 o 
  34   2   7       11.92       13.10      3.53 o 
  36   2   7      117.82      136.40     12.43 o 
 -37   3   7       99.77      127.96     11.52 o 
 -35   3   7       22.60       23.41      5.16 o 
 -33   3   7        0.01        1.58      3.27 o 
 -31   3   7       41.97       41.90      4.27 o 
 -29   3   7        1.42        1.14      2.36 o 
 -27   3   7       72.17       76.06      4.60 o 
 -25   3   7       14.85       15.41      2.95 o 
 -23   3   7       17.82       18.68      2.95 o 
 -21   3   7       81.85       88.31      6.85 o 
 -19   3   7       17.63       19.21      2.81 o 
 -17   3   7       22.59       25.58      3.06 o 
 -15   3   7      814.08      772.49     18.12 o 
 -13   3   7       22.00       35.37      3.00 o 
 -11   3   7        0.27        3.13      2.03 o 
  -9   3   7      340.64      310.06      7.26 o 
  -7   3   7      199.08      212.01      5.52 o 
  -5   3   7      188.90      158.36      4.91 o 
  -3   3   7     1110.31     1047.16     17.57 o 
  -1   3   7      672.68      729.81     14.18 o 
   1   3   7       38.30       37.09      2.25 o 
   3   3   7      296.59      320.07      7.63 o 
   5   3   7       54.86       60.51      3.52 o 
   7   3   7        4.35        2.84      1.90 o 
   9   3   7       53.70       61.06      4.47 o 
  11   3   7       32.66       38.18      2.53 o 
  13   3   7      382.87      391.29      8.84 o 
  15   3   7        3.81        3.94      1.84 o 
  17   3   7       85.49       99.96      4.15 o 
  19   3   7      158.83      141.41      4.91 o 
  21   3   7        2.34        4.66      2.16 o 
  23   3   7        0.19       -2.03      2.03 o 
  25   3   7       12.90        4.64      2.57 o 
  27   3   7       36.10       30.30      4.85 o 
  29   3   7       26.63       20.43      4.17 o 
  31   3   7       64.07       64.67      6.17 o 
  33   3   7       76.61      102.32      7.60 o 
 -34   4   7       21.41       26.21      6.36 o 
 -32   4   7        5.94       10.38      4.18 o 
 -30   4   7       49.09       59.36      5.25 o 
 -28   4   7        6.68        7.71      3.44 o 
 -26   4   7       20.22       20.60      3.56 o 
 -24   4   7        0.68       -2.65      2.65 o 
 -22   4   7       47.60       52.67      4.33 o 
 -20   4   7      378.54      372.16     10.95 o 
 -18   4   7       13.90       13.55      3.05 o 
 -16   4   7       27.26       32.02      3.46 o 
 -14   4   7      290.10      281.34     10.72 o 
 -12   4   7       40.01       38.23      5.24 o 
 -10   4   7      120.79      122.90      6.69 o 
  -8   4   7      380.84      373.15     12.85 o 
  -6   4   7        2.83        3.46      2.22 o 
  -4   4   7        4.96        4.52      2.13 o 
  -2   4   7      533.85      512.76     12.95 o 
   0   4   7       16.63       16.62      2.64 o 
   2   4   7      445.89      435.62     11.39 o 
   4   4   7       65.64       67.13      3.85 o 
   6   4   7      850.84      865.51     17.08 o 
   8   4   7      420.45      422.12     11.29 o 
  10   4   7      212.58      191.34      5.65 o 
  12   4   7       33.47       35.63      2.83 o 
  14   4   7       29.67       26.09      2.70 o 
  16   4   7      110.02      110.05      5.43 o 
  18   4   7       13.88       23.82      3.64 o 
  20   4   7      227.90      246.21      8.50 o 
  22   4   7       93.04       92.64      5.45 o 
  24   4   7       36.45       46.83      5.55 o 
  26   4   7      146.81      173.29      9.26 o 
  28   4   7        9.28       13.29      4.37 o 
  30   4   7       22.26       35.36      5.53 o 
 -27   5   7        0.02        5.03      4.57 o 
 -25   5   7       66.03       82.33      7.20 o 
 -23   5   7        0.00       -1.48      3.99 o 
 -21   5   7        7.58       15.48      7.89 o 
 -19   5   7      122.24      115.31      7.65 o 
 -17   5   7       54.08       50.91      5.80 o 
 -15   5   7       96.58      107.84      7.23 o 
 -13   5   7      174.31      156.05     10.51 o 
 -11   5   7       16.12       17.57      7.26 o 
  -9   5   7      260.87      266.55     16.38 o 
  -7   5   7       15.51        9.56      3.71 o 
  -5   5   7      135.40      132.07     12.05 o 
  -3   5   7       21.21       16.51      3.25 o 
  -1   5   7       61.75       58.18      4.18 o 
   1   5   7      106.68      108.01      5.29 o 
   3   5   7       99.45      102.83      5.14 o 
   5   5   7       18.65       22.20      3.22 o 
   7   5   7       19.29       17.81      3.41 o 
   9   5   7      136.61      128.26      7.58 o 
  11   5   7       39.79       52.10      5.38 o 
  13   5   7        0.09        1.32      3.53 o 
  15   5   7        0.42       -3.35      3.66 o 
  17   5   7      453.61      506.43     22.26 o 
  19   5   7        1.67        0.29      4.09 o 
  21   5   7       43.20       53.55      6.43 o 
  23   5   7       24.67       32.63      6.05 o 
 -16   6   7      108.47      114.24      8.47 o 
 -14   6   7       31.41       20.77      7.79 o 
 -12   6   7        2.18       -1.05      6.01 o 
 -10   6   7        8.44        1.24      5.73 o 
  -8   6   7       19.17       20.23      5.30 o 
  -6   6   7        0.22       -0.38      4.26 o 
  -4   6   7        0.03       -2.03      5.80 o 
  -2   6   7       38.02       38.55      8.10 o 
   0   6   7        7.85        7.75      6.36 o 
   2   6   7        0.18        1.09      4.17 o 
   4   6   7        7.34        3.03      4.35 o 
   6   6   7        0.80       -1.13      4.37 o 
   8   6   7        6.46        5.42      4.76 o 
  10   6   7        0.00       -0.74      5.01 o 
  12   6   7        0.03        1.92      5.46 o 
 -42   0   8       86.39       89.75     11.11 o 
 -40   0   8       14.81       19.91      8.10 o 
 -38   0   8        3.68       -5.87      6.15 o 
 -36   0   8      212.32      171.95     12.78 o 
 -34   0   8       70.39       78.29      9.15 o 
 -32   0   8      702.43      725.18     32.13 o 
 -30   0   8      209.72      207.52     20.11 o 
 -28   0   8     1328.17     1342.56     66.39 o 
 -26   0   8      588.17      581.92     17.04 o 
 -24   0   8      161.76      165.30      7.05 o 
 -22   0   8     1206.46     1295.92     41.38 o 
 -20   0   8     2812.38     3185.63    109.24 o 
 -18   0   8       96.60       87.85      3.42 o 
 -16   0   8      837.78      912.26     19.80 o 
 -14   0   8      547.84      517.72     11.78 o 
 -12   0   8      679.48      726.18     15.89 o 
 -10   0   8     2393.04     2442.70    103.44 o 
  -8   0   8      321.76      279.94     14.84 o 
  -6   0   8      138.89      215.12      9.22 o 
  -4   0   8      499.85      409.00     15.64 o 
  -2   0   8       76.07       69.14      4.61 o 
   0   0   8     3531.78     3906.06    132.42 o 
   2   0   8    17643.32    19342.37    647.73 o 
   4   0   8     2730.42     2832.99     96.94 o 
   6   0   8     1960.83     2245.26     77.39 o 
   8   0   8     3738.15     3678.30    125.58 o 
  10   0   8     3791.42     3573.12    122.23 o 
  12   0   8     2071.67     1924.40     67.47 o 
  14   0   8      637.16      591.92     23.33 o 
  16   0   8     2266.01     2329.49     81.58 o 
  18   0   8      606.08      575.72     23.19 o 
  20   0   8      315.12      275.04     13.55 o 
  22   0   8       82.69       80.60      6.91 o 
  24   0   8       75.84       70.82      6.84 o 
  26   0   8       28.11       23.33      5.10 o 
  28   0   8       56.60       58.12      4.58 o 
  30   0   8       49.56       55.60      4.58 o 
  32   0   8       12.02       20.67      3.92 o 
  34   0   8       68.08       73.58      5.81 o 
  36   0   8       33.14       31.47      5.62 o 
  38   0   8      158.86      194.86      9.35 o 
 -41   1   8        4.41        4.43      6.95 o 
 -39   1   8       14.52       13.78      5.15 o 
 -37   1   8      111.20      137.79     10.81 o 
 -35   1   8       72.79       80.56      5.12 o 
 -33   1   8       21.17       23.03      3.43 o 
 -31   1   8       59.97       52.59      5.55 o 
 -29   1   8        1.49        4.45      2.54 o 
 -27   1   8       76.53       66.75      4.01 o 
 -25   1   8       27.67       26.72      3.01 o 
 -23   1   8        0.83       -0.04      2.49 o 
 -21   1   8        2.26        9.30      1.92 o 
 -19   1   8      120.37      107.96      3.53 o 
 -17   1   8      670.60      658.34     12.75 o 
 -15   1   8        9.42       11.77      1.50 o 
 -13   1   8     1877.65     1989.19     39.79 o 
 -11   1   8     1519.87     1593.51     30.37 o 
  -9   1   8       69.88       87.69      2.75 o 
  -7   1   8      688.77      718.42     19.71 o 
  -5   1   8      548.00      545.16     11.57 o 
  -3   1   8     2649.37     2883.05     50.68 o 
  -1   1   8     2105.68     2284.48     93.29 o 
   1   1   8     1295.69     1307.88     42.92 o 
   3   1   8     2080.13     2189.99     83.54 o 
   5   1   8     1829.33     1913.61     71.09 o 
   7   1   8     1839.76     1999.00     88.21 o 
   9   1   8     2719.99     2761.59     67.34 o 
  11   1   8     2741.63     2849.90     69.51 o 
  13   1   8      423.07      388.44     11.66 o 
  15   1   8       79.62       73.71      6.95 o 
  17   1   8      111.59       98.30      7.19 o 
  19   1   8       24.57       25.46      5.24 o 
  21   1   8       24.66       19.58      3.07 o 
  23   1   8      223.17      217.68      9.16 o 
  25   1   8      366.75      382.79      9.75 o 
  27   1   8       77.18       78.82      4.21 o 
  29   1   8       77.50       79.68      4.38 o 
  31   1   8        0.00        1.29      2.40 o 
  33   1   8      107.49      105.59      4.51 o 
  35   1   8       38.30       35.50      4.12 o 
  37   1   8        2.73       -1.36      3.33 o 
 -40   2   8       95.06      100.96      8.73 o 
 -38   2   8       36.01       26.05      6.44 o 
 -36   2   8        0.64        1.19      3.27 o 
 -34   2   8       23.99       33.04      4.08 o 
 -32   2   8      108.75      124.92      6.18 o 
 -30   2   8       15.40       25.98      4.69 o 
 -28   2   8       42.74       43.62      3.80 o 
 -26   2   8       21.80       16.97      3.77 o 
 -24   2   8        1.72        1.05      1.78 o 
 -22   2   8       48.80       42.41      3.20 o 
 -20   2   8      156.20      141.65      5.46 o 
 -18   2   8      252.36      229.96      7.01 o 
 -16   2   8      154.50      155.59      5.40 o 
 -14   2   8      178.79      180.31      5.81 o 
 -12   2   8        0.48        1.96      1.68 o 
 -10   2   8        0.34       -1.62      2.08 o 
  -8   2   8       62.70       57.82      2.03 o 
  -6   2   8       94.01      100.48      2.73 o 
  -4   2   8      943.55     1097.09     24.07 o 
  -2   2   8      624.03      739.63     15.84 o 
   0   2   8      440.31      423.11      7.78 o 
   2   2   8      945.17      889.36     15.00 o 
   4   2   8        6.89        9.35      1.23 o 
   6   2   8      349.14      340.02      8.56 o 
   8   2   8      405.48      303.10      7.09 o 
  10   2   8      887.98      890.57     34.26 o 
  12   2   8     1114.65     1150.58     65.52 o 
  14   2   8       35.67       33.66      2.36 o 
  16   2   8      347.10      301.72      9.88 o 
  18   2   8      453.69      421.68      9.01 o 
  20   2   8       91.42       90.54      3.61 o 
  22   2   8      150.62      159.56      4.96 o 
  24   2   8      288.11      291.60      7.30 o 
  26   2   8       45.36       42.12      3.13 o 
  28   2   8       47.64       38.10      4.68 o 
  30   2   8       39.53       43.12      4.86 o 
  32   2   8       78.28       81.47     17.01 o 
  34   2   8       11.65       18.56      4.91 o 
  36   2   8        8.39        4.75      7.40 o 
 -37   3   8        3.66        6.95      9.11 o 
 -35   3   8        0.42        0.70      3.63 o 
 -33   3   8       32.66       28.27      5.21 o 
 -31   3   8       39.20       48.26      4.68 o 
 -29   3   8       11.00        7.50      2.81 o 
 -27   3   8        7.77        0.94      2.67 o 
 -25   3   8      259.88      222.37      7.71 o 
 -23   3   8      192.68      200.32      7.16 o 
 -21   3   8        7.01       14.78      2.75 o 
 -19   3   8       26.70       26.11      3.60 o 
 -17   3   8      965.18      884.51     20.49 o 
 -15   3   8      232.44      216.58      7.01 o 
 -13   3   8       40.63       42.30      3.31 o 
 -11   3   8      444.41      442.87     11.45 o 
  -9   3   8      463.25      467.53     10.12 o 
  -7   3   8      466.55      434.82      9.46 o 
  -5   3   8       90.34       79.38      3.41 o 
  -3   3   8       52.56       61.41      2.87 o 
  -1   3   8      171.20      160.86      8.41 o 
   1   3   8     3964.52     3929.92     69.52 o 
   3   3   8       14.72       18.72      2.02 o 
   5   3   8      463.75      436.31     11.20 o 
   7   3   8      169.78      176.64      5.04 o 
   9   3   8       16.67       17.35      2.06 o 
  11   3   8        3.48        3.77      1.72 o 
  13   3   8       51.18       38.80      2.70 o 
  15   3   8      121.97      149.98      4.94 o 
  17   3   8       14.38       18.23      2.44 o 
  19   3   8      309.85      279.51      7.46 o 
  21   3   8      134.21      125.15      7.17 o 
  23   3   8        2.89       -0.49      2.27 o 
  25   3   8       53.14       43.30      3.51 o 
  27   3   8       11.66        8.65      3.24 o 
  29   3   8       85.74       75.86      8.97 o 
  31   3   8      162.23      182.84      9.62 o 
  33   3   8        0.25        6.90      4.37 o 
 -32   4   8        3.48        1.27      5.30 o 
 -30   4   8       13.61       15.36      4.32 o 
 -28   4   8       90.80       98.52      6.06 o 
 -26   4   8        1.33        4.83      3.21 o 
 -24   4   8       17.60       20.22      3.44 o 
 -22   4   8       81.29       85.38      5.14 o 
 -20   4   8       11.41        4.11      2.77 o 
 -18   4   8        3.23        4.85      2.82 o 
 -16   4   8       58.10       53.98      4.14 o 
 -14   4   8       76.60       66.90      5.91 o 
 -12   4   8       17.67       15.28      2.87 o 
 -10   4   8     1327.15     1316.39     43.55 o 
  -8   4   8      328.04      307.49     11.23 o 
  -6   4   8     1007.83      997.51     22.87 o 
  -4   4   8      141.51      138.91      8.06 o 
  -2   4   8       34.96       31.92      3.08 o 
   0   4   8      487.71      469.88     12.20 o 
   2   4   8       42.81       37.09      3.25 o 
   4   4   8       39.85       40.48      3.35 o 
   6   4   8       49.19       43.40      4.34 o 
   8   4   8      275.16      271.59     18.93 o 
  10   4   8        0.05       -0.56      1.81 o 
  12   4   8      201.27      204.44      6.08 o 
  14   4   8        6.70       11.82      2.39 o 
  16   4   8        8.56       12.82      2.48 o 
  18   4   8       18.57       22.09      2.97 o 
  20   4   8      117.05      116.14      5.82 o 
  22   4   8       34.43       43.16      4.46 o 
  24   4   8       66.27       78.11      6.49 o 
  26   4   8       84.26       86.21      7.21 o 
  28   4   8      207.76      231.32     11.03 o 
 -27   5   8       12.88       23.87      5.57 o 
 -25   5   8       87.39      111.69      8.18 o 
 -23   5   8       60.72       70.50      6.79 o 
 -21   5   8       11.41       17.74      4.75 o 
 -19   5   8        0.05       -1.85      4.99 o 
 -17   5   8       29.75       23.46      8.59 o 
 -15   5   8       48.38       63.31      8.84 o 
 -13   5   8      218.97      215.65     10.24 o 
 -11   5   8      433.29      415.44     30.31 o 
  -9   5   8        0.74       -0.16      3.55 o 
  -7   5   8      353.83      331.36     12.66 o 
  -5   5   8      191.57      179.44      9.85 o 
  -3   5   8       94.07       97.66      6.65 o 
  -1   5   8       92.09       98.57      5.23 o 
   1   5   8       35.78       47.56      4.00 o 
   3   5   8        1.88        4.06      2.66 o 
   5   5   8      146.76      136.26      6.05 o 
   7   5   8       85.09       82.46      5.05 o 
   9   5   8       43.08       52.09      5.44 o 
  11   5   8       33.81       29.79      4.74 o 
  13   5   8       11.24        9.72      4.04 o 
  15   5   8       44.30       57.75      6.12 o 
  17   5   8       27.40       27.03      5.33 o 
  19   5   8       15.85       12.96      4.15 o 
  21   5   8      105.14      126.14      8.61 o 
 -14   6   8      207.23      219.48     19.73 o 
 -12   6   8       86.30       89.66      7.54 o 
 -10   6   8       42.89       52.24      6.69 o 
  -8   6   8        0.37        2.48      4.51 o 
  -6   6   8       16.38       21.58      5.66 o 
  -4   6   8       25.42       27.28      5.70 o 
  -2   6   8       22.00       25.28      7.75 o 
   0   6   8       29.09       24.86      7.82 o 
   2   6   8        3.00        0.80      4.74 o 
   4   6   8        0.02       -0.31      4.39 o 
   6   6   8        0.16       -2.77      4.63 o 
   8   6   8        0.52        2.45      4.94 o 
  10   6   8       18.58       15.98      5.97 o 
 -41   1   9       88.91       94.02      8.05 o 
 -39   1   9        2.08        2.68      5.34 o 
 -37   1   9      215.79      217.93     12.86 o 
 -35   1   9       14.81       16.88      4.18 o 
 -33   1   9       84.56       87.26      5.25 o 
 -31   1   9        1.24        0.67      2.67 o 
 -29   1   9        8.75       10.22      4.52 o 
 -27   1   9      338.84      317.56     16.59 o 
 -25   1   9      155.45      145.80      5.90 o 
 -23   1   9      239.90      234.67      7.54 o 
 -21   1   9      763.87      786.98     15.79 o 
 -19   1   9       11.73       15.37      1.87 o 
 -17   1   9      198.92      180.77      4.68 o 
 -15   1   9      436.40      471.68     13.79 o 
 -13   1   9       32.40       35.86      3.31 o 
 -11   1   9      172.73      173.62      4.39 o 
  -9   1   9       40.94       33.07      1.82 o 
  -7   1   9       30.71       34.34      1.81 o 
  -5   1   9      266.30      249.44      9.37 o 
  -3   1   9     2046.68     2267.77     72.75 o 
  -1   1   9      456.10      450.71     21.39 o 
   1   1   9       82.05       88.29      5.84 o 
   3   1   9        3.55        0.68      1.37 o 
   5   1   9      181.97      243.23     15.53 o 
   7   1   9      396.50      444.13     19.18 o 
   9   1   9      624.72      529.57     14.89 o 
  11   1   9       82.26      100.89      4.84 o 
  13   1   9      198.86      161.15      6.46 o 
  15   1   9      348.80      288.37     13.38 o 
  17   1   9     1078.20     1119.02     29.43 o 
  19   1   9      406.42      375.73     12.07 o 
  21   1   9        1.07        0.24      3.46 o 
  23   1   9      390.05      378.43      9.65 o 
  25   1   9       64.89       51.53      6.64 o 
  27   1   9       84.87       92.91      4.65 o 
  29   1   9        0.00        2.37      2.49 o 
  31   1   9       13.56       12.16      2.86 o 
  33   1   9       95.34      103.47      4.70 o 
  35   1   9       24.72       31.11      3.06 o 
 -40   2   9        3.12        0.41      4.27 o 
 -38   2   9       29.94       38.86      4.89 o 
 -36   2   9       65.46       75.79      5.53 o 
 -34   2   9       12.52       10.57      3.51 o 
 -32   2   9       28.47       32.92      4.04 o 
 -30   2   9      305.55      266.23     20.61 o 
 -28   2   9       17.00        9.92      3.13 o 
 -26   2   9        0.59       -0.91      2.42 o 
 -24   2   9        5.89        1.24      1.84 o 
 -22   2   9     1268.74     1076.82     42.89 o 
 -20   2   9       49.40       52.71      3.54 o 
 -18   2   9      412.77      341.77      9.23 o 
 -16   2   9        1.92        9.34      4.59 o 
 -14   2   9      219.54      171.22      6.96 o 
 -12   2   9      228.86      226.88      6.80 o 
 -10   2   9       72.21       83.75      3.76 o 
  -8   2   9     2069.80     2149.46     57.10 o 
  -6   2   9     2094.86     2110.96     56.72 o 
  -4   2   9        2.84        0.80      1.13 o 
  -2   2   9       44.50       56.64      2.47 o 
   0   2   9        5.06        3.76      1.20 o 
   2   2   9       64.72       79.61      2.62 o 
   4   2   9     2922.72     2698.96     50.17 o 
   6   2   9       63.32       69.64      4.80 o 
   8   2   9      881.20      830.76     16.24 o 
  10   2   9     2080.31     2059.93     46.32 o 
  12   2   9      177.33      204.58      6.42 o 
  14   2   9      433.82      462.77      9.49 o 
  16   2   9      657.81      655.91     12.73 o 
  18   2   9      127.11      139.84      4.44 o 
  20   2   9      249.37      250.97      6.44 o 
  22   2   9       10.81       11.39      2.31 o 
  24   2   9      108.37      103.06      4.76 o 
  26   2   9       99.44      100.78      6.78 o 
  28   2   9       12.96       18.40      2.64 o 
  30   2   9       37.80       48.66      7.16 o 
  32   2   9       16.22       19.05      4.62 o 
  34   2   9      133.29      137.68      8.39 o 
 -37   3   9       46.77       40.71      5.51 o 
 -35   3   9       15.73       14.94      4.62 o 
 -33   3   9       82.40       82.48      6.03 o 
 -31   3   9       94.42       88.77      5.80 o 
 -29   3   9       15.05       11.90      4.16 o 
 -27   3   9       10.83       10.98      3.11 o 
 -25   3   9       20.69       21.82      3.23 o 
 -23   3   9        1.35        2.26      2.54 o 
 -21   3   9      164.81      143.29      5.93 o 
 -19   3   9      191.46      159.40      6.05 o 
 -17   3   9        0.14        3.24      2.24 o 
 -15   3   9      356.53      287.14      8.55 o 
 -13   3   9       77.08       65.60      3.85 o 
 -11   3   9      398.22      347.32      9.59 o 
  -9   3   9      277.78      281.09     12.72 o 
  -7   3   9      435.34      426.80      9.44 o 
  -5   3   9       83.36       93.91      3.66 o 
  -3   3   9     1867.39     1909.81     35.33 o 
  -1   3   9     1249.82     1151.65     19.42 o 
   1   3   9     1805.42     1940.35     88.39 o 
   3   3   9     1432.09     1498.71     57.45 o 
   5   3   9       61.81       57.54      2.52 o 
   7   3   9       59.74       70.60      2.78 o 
   9   3   9      334.59      352.12     14.68 o 
  11   3   9        0.73        4.80      1.54 o 
  13   3   9       56.91       40.95      2.80 o 
  15   3   9        0.20        1.72      1.99 o 
  17   3   9      312.71      301.53      7.83 o 
  19   3   9       19.26       12.36      2.84 o 
  21   3   9      403.37      354.34      9.20 o 
  23   3   9       35.68       37.69      3.33 o 
  25   3   9        6.18        5.51      2.67 o 
  27   3   9      167.75      186.47      6.76 o 
  29   3   9        0.59       -2.50      3.40 o 
  31   3   9        0.91       15.71      6.08 o 
 -32   4   9        2.95        3.68      5.06 o 
 -30   4   9       97.38      108.96      6.69 o 
 -28   4   9       65.31       60.75      5.27 o 
 -26   4   9        2.67       -2.31      3.02 o 
 -24   4   9       35.44       33.19      4.09 o 
 -22   4   9      142.19      142.36      6.50 o 
 -20   4   9       68.97       68.22      6.00 o 
 -18   4   9       31.74       33.36      3.82 o 
 -16   4   9        4.55        9.30      2.83 o 
 -14   4   9       42.90       39.34      3.76 o 
 -12   4   9       64.40       54.47      4.13 o 
 -10   4   9       62.53       55.71      5.83 o 
  -8   4   9       69.43       71.94      5.56 o 
  -6   4   9      343.12      334.73     12.19 o 
  -4   4   9      760.77      762.03     18.33 o 
  -2   4   9     1524.63     1563.42     34.39 o 
   0   4   9      788.03      781.89     18.66 o 
   2   4   9      111.83      116.44      5.24 o 
   4   4   9        8.78        9.69      2.64 o 
   6   4   9      136.79      126.90      5.52 o 
   8   4   9        2.55        0.82      2.16 o 
  10   4   9        8.12        8.14      2.20 o 
  12   4   9        3.02        2.62      2.11 o 
  14   4   9       85.38       92.41      4.26 o 
  16   4   9       46.81       47.71      3.50 o 
  18   4   9        9.12        9.76      2.64 o 
  20   4   9        0.45        2.15      2.97 o 
  22   4   9       24.35       20.01      3.92 o 
  24   4   9       10.95       17.38      4.81 o 
  26   4   9        0.20        0.71      4.14 o 
  28   4   9      103.25      104.63     11.45 o 
 -25   5   9        2.73        9.46      4.68 o 
 -23   5   9       52.38       62.65      6.84 o 
 -21   5   9        2.03        2.49      4.15 o 
 -19   5   9       31.52       35.22      5.48 o 
 -17   5   9        0.16       -3.93      3.93 o 
 -15   5   9      244.76      243.40     11.23 o 
 -13   5   9       79.00       72.06      6.47 o 
 -11   5   9      406.12      407.83     14.91 o 
  -9   5   9      399.52      376.09     22.59 o 
  -7   5   9       52.48       48.89      5.59 o 
  -5   5   9       45.71       45.11      5.50 o 
  -3   5   9      288.46      293.01     12.89 o 
  -1   5   9        0.04       -0.70      2.76 o 
   1   5   9        7.06        6.01      3.02 o 
   3   5   9        5.54        6.23      2.95 o 
   5   5   9       41.05       32.62      3.86 o 
   7   5   9      112.79      107.81      5.74 o 
   9   5   9       17.61       18.03      3.58 o 
  11   5   9       13.68       21.41      4.55 o 
  13   5   9      219.21      228.13     12.78 o 
  15   5   9      318.65      321.95     13.37 o 
  17   5   9        0.01       -1.62      4.55 o 
  19   5   9       25.40       32.04      6.26 o 
  21   5   9        0.48        1.57      4.92 o 
 -12   6   9        1.80       -4.49      4.49 o 
 -10   6   9       22.94       24.94      5.78 o 
  -8   6   9       18.28       16.95      5.68 o 
  -6   6   9       33.40       51.73      6.64 o 
  -4   6   9        0.70       -4.47      4.47 o 
  -2   6   9       39.66       53.31      6.63 o 
   0   6   9        4.27        2.86      6.77 o 
   2   6   9       10.16       14.32      7.68 o 
   4   6   9       32.86       29.64      6.17 o 
   6   6   9        2.10        5.01      5.37 o 
   8   6   9       31.49       41.49      9.15 o 
 -40   0  10       49.93       81.44     10.90 o 
 -38   0  10        0.01       -2.10      6.22 o 
 -36   0  10        0.09        3.49      5.87 o 
 -34   0  10       29.60       28.08      7.61 o 
 -32   0  10      401.15      379.67     20.67 o 
 -30   0  10       15.24        9.50      5.66 o 
 -28   0  10      805.49      834.70     23.87 o 
 -26   0  10      260.00      301.92     11.98 o 
 -24   0  10      264.22      225.46      8.80 o 
 -22   0  10     1431.78     1478.92     42.19 o 
 -20   0  10     1096.41     1064.11     28.60 o 
 -18   0  10        6.32        5.18      4.78 o 
 -16   0  10        7.34        5.57      1.86 o 
 -14   0  10     2413.28     2246.39     46.69 o 
 -12   0  10        0.67        0.93      1.52 o 
 -10   0  10      824.53      890.46     69.95 o 
  -8   0  10     1058.12     1066.86     38.06 o 
  -6   0  10      187.34      249.90     10.90 o 
  -4   0  10     1612.85     1579.65     55.18 o 
  -2   0  10     2878.70     2902.69     99.39 o 
   0   0  10     2163.93     2162.42     74.80 o 
   2   0  10     1090.62      971.94     35.20 o 
   4   0  10      276.75      256.33     11.59 o 
   6   0  10     1836.88     1766.34     62.02 o 
   8   0  10       32.42       21.16      3.84 o 
  10   0  10        0.45       -0.91      2.30 o 
  12   0  10     2094.81     1876.69     66.35 o 
  14   0  10      107.90      122.65      8.17 o 
  16   0  10      460.15      376.25     16.97 o 
  18   0  10    10688.53    11306.95    382.04 o 
  20   0  10     1061.03     1053.80     40.02 o 
  22   0  10      370.89      404.60     18.93 o 
  24   0  10      853.05      894.41     35.55 o 
  26   0  10      192.92      194.79     12.29 o 
  28   0  10       94.80       97.92      9.15 o 
  30   0  10       37.53       52.32      5.06 o 
  32   0  10       66.51       77.76      7.19 o 
  34   0  10       48.63       51.99      5.34 o 
  36   0  10        1.23       -0.63      3.42 o 
 -41   1  10        0.69        6.03      5.06 o 
 -39   1  10        6.87        1.48      4.79 o 
 -37   1  10        1.18        2.86      4.68 o 
 -35   1  10        2.52        3.31      3.84 o 
 -33   1  10      110.17      127.74      6.46 o 
 -31   1  10      152.54      149.49      6.62 o 
 -29   1  10        7.94        2.18      2.78 o 
 -27   1  10     1471.15     1491.64     33.56 o 
 -25   1  10      144.41      116.23      5.37 o 
 -23   1  10      266.35      215.70     11.15 o 
 -21   1  10     1119.78     1101.59     21.36 o 
 -19   1  10       63.08       66.88      3.53 o 
 -17   1  10      143.71      150.66      5.22 o 
 -15   1  10      107.62       85.45      3.12 o 
 -13   1  10       19.27       14.88      2.59 o 
 -11   1  10      108.85      112.43      5.78 o 
  -9   1  10        1.30        4.59      1.41 o 
  -7   1  10      622.02      628.37     18.51 o 
  -5   1  10        0.16       -0.95      1.14 o 
  -3   1  10        0.99        1.26      1.14 o 
  -1   1  10      153.56      145.15      6.08 o 
   1   1  10       21.38       14.45      1.66 o 
   3   1  10     1385.27     1386.68     59.43 o 
   5   1  10      528.34      547.68     36.08 o 
   7   1  10     2149.99     1966.27    210.47 o 
   9   1  10       49.39       42.39      4.82 o 
  11   1  10     2985.12     3048.04     86.82 o 
  13   1  10     2241.74     2230.36    105.43 o 
  15   1  10      137.02      110.06      5.52 o 
  17   1  10     1594.66     1555.10     39.94 o 
  19   1  10      263.23      262.53      9.59 o 
  21   1  10        7.16       11.05      2.91 o 
  23   1  10      104.35       92.62      5.76 o 
  25   1  10      448.30      437.15     11.01 o 
  27   1  10       67.72       67.84      6.33 o 
  29   1  10      187.02      204.96      7.13 o 
  31   1  10       29.76       32.20      7.12 o 
  33   1  10        1.89        1.71      3.10 o 
  35   1  10        3.57        1.64      2.66 o 
 -38   2  10       27.88       31.20      4.95 o 
 -36   2  10        5.33        6.71      4.12 o 
 -34   2  10       96.13       97.11      6.16 o 
 -32   2  10      103.48      108.93      8.02 o 
 -30   2  10        7.60        8.47      3.19 o 
 -28   2  10      142.38      171.82     11.60 o 
 -26   2  10      279.77      310.48     10.30 o 
 -24   2  10        5.28        9.66      2.54 o 
 -22   2  10       54.90       60.70      3.77 o 
 -20   2  10      492.94      403.61     10.66 o 
 -18   2  10       54.13       48.51      3.30 o 
 -16   2  10       99.04       63.17      3.69 o 
 -14   2  10       82.46       76.66      3.95 o 
 -12   2  10      102.88       88.70      4.12 o 
 -10   2  10       68.25       59.78      3.42 o 
  -8   2  10      278.92      254.65      7.36 o 
  -6   2  10      677.31      630.99     13.27 o 
  -4   2  10      881.23      861.69     17.26 o 
  -2   2  10        6.02        7.27      1.47 o 
   0   2  10        0.19        0.42      1.43 o 
   2   2  10      319.31      328.46      9.69 o 
   4   2  10      134.72      135.20      4.34 o 
   6   2  10     3294.19     3401.19     60.59 o 
   8   2  10     1058.09      883.28     17.30 o 
  10   2  10      610.15      550.28     13.26 o 
  12   2  10      678.49      647.55     15.29 o 
  14   2  10      175.05      165.50      4.70 o 
  16   2  10      208.14      177.50      7.19 o 
  18   2  10      137.28      154.88      5.30 o 
  20   2  10       24.22       24.34      2.76 o 
  22   2  10       63.83       54.25      3.70 o 
  24   2  10      105.61       93.67      5.13 o 
  26   2  10      384.38      391.21     10.48 o 
  28   2  10       63.52       66.35      4.61 o 
  30   2  10       68.62       69.08      7.58 o 
  32   2  10       18.81       27.03      4.99 o 
  34   2  10        7.69       17.11      6.84 o 
 -35   3  10       91.11       99.39      6.81 o 
 -33   3  10      132.72      123.22      8.51 o 
 -31   3  10        2.10       -0.62      3.52 o 
 -29   3  10       29.60       42.40      5.38 o 
 -27   3  10      445.06      444.30     12.51 o 
 -25   3  10       24.44       21.65      3.33 o 
 -23   3  10      217.61      216.61      7.65 o 
 -21   3  10      200.08      246.08     12.46 o 
 -19   3  10      236.47      205.64      7.09 o 
 -17   3  10       65.08       59.26      3.97 o 
 -15   3  10       36.85       30.68      3.25 o 
 -13   3  10      657.59      629.70     15.49 o 
 -11   3  10      452.63      436.16     16.05 o 
  -9   3  10       27.52       23.49      2.84 o 
  -7   3  10      551.73      552.85     11.74 o 
  -5   3  10      564.49      564.13     11.94 o 
  -3   3  10      597.87      573.44     12.08 o 
  -1   3  10     1144.03     1082.82     24.40 o 
   1   3  10      854.74      819.96     20.28 o 
   3   3  10        2.66        4.73      1.57 o 
   5   3  10      935.92      971.93     23.51 o 
   7   3  10      246.42      236.05      7.09 o 
   9   3  10       27.66       39.59      2.36 o 
  11   3  10        6.40        9.86      1.84 o 
  13   3  10        0.10        1.83      1.61 o 
  15   3  10       30.21       32.33      2.48 o 
  17   3  10       34.51       44.63      3.22 o 
  19   3  10      130.10      136.95      5.18 o 
  21   3  10        0.01       -0.38      2.20 o 
  23   3  10       33.89       37.59      3.45 o 
  25   3  10      106.21      110.52      5.12 o 
  27   3  10       78.46       82.46      4.86 o 
  29   3  10       37.30       40.89     10.06 o 
  31   3  10       63.75       62.72      9.08 o 
 -32   4  10        0.02        2.47      4.81 o 
 -30   4  10       18.89       23.17      6.09 o 
 -28   4  10        3.07        5.92      3.97 o 
 -26   4  10        6.45       12.22      3.69 o 
 -24   4  10       13.71        4.03      3.35 o 
 -22   4  10        1.03       -0.45      2.86 o 
 -20   4  10        5.97        3.10      4.41 o 
 -18   4  10       32.17       25.15      3.60 o 
 -16   4  10      304.79      267.95      8.78 o 
 -14   4  10        4.01        8.35      2.96 o 
 -12   4  10       70.53       61.79      4.40 o 
 -10   4  10        3.06        1.02      2.72 o 
  -8   4  10      540.59      517.85     16.85 o 
  -6   4  10      717.38      704.80     21.41 o 
  -4   4  10        2.16        4.31      2.75 o 
  -2   4  10      807.99      772.98     18.62 o 
   0   4  10       17.53       13.71      2.76 o 
   2   4  10      447.65      439.78     11.98 o 
   4   4  10      287.73      304.56     11.27 o 
   6   4  10       14.74       14.97      2.90 o 
   8   4  10      134.97      156.05      6.45 o 
  10   4  10       47.97       55.05      3.49 o 
  12   4  10       15.28       17.07      2.69 o 
  14   4  10        9.68        7.65      2.69 o 
  16   4  10       30.23       29.03      3.85 o 
  18   4  10        5.26        6.33      2.78 o 
  20   4  10       48.07       46.22      3.95 o 
  22   4  10       18.57       29.41      4.28 o 
  24   4  10       84.56       58.57      5.30 o 
  26   4  10       41.84       27.71      5.33 o 
 -23   5  10        0.02       -2.12      4.19 o 
 -21   5  10       15.83       12.52      4.85 o 
 -19   5  10        3.42       10.59      4.49 o 
 -17   5  10        0.56       -3.85      3.85 o 
 -15   5  10       37.06       30.67      5.47 o 
 -13   5  10        7.59       12.06      4.59 o 
 -11   5  10      296.34      296.30     12.27 o 
  -9   5  10       20.54       27.74      5.02 o 
  -7   5  10      115.77      105.20     15.23 o 
  -5   5  10       35.14       42.03      5.38 o 
  -3   5  10       28.89       32.35      5.21 o 
  -1   5  10      186.52      176.51      9.09 o 
   1   5  10        6.46        5.35      3.32 o 
   3   5  10       11.35       15.02      3.50 o 
   5   5  10       55.62       57.27      6.62 o 
   7   5  10       47.03       53.68      4.60 o 
   9   5  10       24.46       29.59      5.69 o 
  11   5  10      109.35      123.22      8.91 o 
  13   5  10       10.19        9.42      4.52 o 
  15   5  10       33.41       39.80      6.10 o 
  17   5  10        2.35        1.04      4.95 o 
  19   5  10        2.02       -2.28      5.66 o 
  -8   6  10       34.77       40.81      6.49 o 
  -6   6  10       13.43       18.92      5.69 o 
  -4   6  10       21.91       33.23      6.18 o 
  -2   6  10       17.12       19.94      5.78 o 
   0   6  10        6.66       10.06      8.31 o 
   2   6  10        0.98        0.70      8.24 o 
 -39   1  11        0.04        2.14      4.57 o 
 -37   1  11       10.79       13.25      5.11 o 
 -35   1  11        1.03        0.27      5.24 o 
 -33   1  11       39.56       38.79      4.63 o 
 -31   1  11       10.48       10.97      4.67 o 
 -29   1  11      157.32      188.02     14.32 o 
 -27   1  11       64.36       73.05      4.65 o 
 -25   1  11      158.02      167.14      6.65 o 
 -23   1  11      169.60      193.16      6.89 o 
 -21   1  11       11.04       12.39      2.77 o 
 -19   1  11      668.00      697.88     16.38 o 
 -17   1  11     1360.81     1285.81     28.06 o 
 -15   1  11      153.56      173.49      4.82 o 
 -13   1  11     2697.35     2475.88     73.50 o 
 -11   1  11      163.73      153.46      4.36 o 
  -9   1  11        2.88        0.89      1.36 o 
  -7   1  11       71.71       98.95      3.40 o 
  -5   1  11     1284.00     1199.02     37.62 o 
  -3   1  11      196.77      188.08      4.88 o 
  -1   1  11        0.34       -0.12      1.32 o 
   1   1  11       30.53       44.62      3.29 o 
   3   1  11      145.80      136.85      4.42 o 
   5   1  11       76.30       60.51      4.23 o 
   7   1  11      215.80      190.75     21.37 o 
   9   1  11      103.05       94.64      4.98 o 
  11   1  11     2164.25     1951.85     48.98 o 
  13   1  11     1386.37     1318.82     53.92 o 
  15   1  11     2408.71     2284.20     91.95 o 
  17   1  11       82.69       74.85      4.95 o 
  19   1  11        0.24       -2.45      2.45 o 
  21   1  11     1516.15     1518.37     95.62 o 
  23   1  11      272.40      253.93     13.62 o 
  25   1  11       52.03       52.46      3.86 o 
  27   1  11      439.39      420.00     20.93 o 
  29   1  11       99.62       84.65      4.92 o 
  31   1  11      132.87      148.23     10.83 o 
  33   1  11       20.09       25.67      3.82 o 
 -38   2  11        3.39        2.87      4.39 o 
 -36   2  11        3.95        5.48      4.15 o 
 -34   2  11      263.06      293.16     10.99 o 
 -32   2  11      377.54      375.99     12.89 o 
 -30   2  11      207.74      221.70      8.33 o 
 -28   2  11      100.13       99.23      5.54 o 
 -26   2  11        6.29        6.15      3.00 o 
 -24   2  11      977.37      904.62     25.94 o 
 -22   2  11        1.73        4.63      2.18 o 
 -20   2  11      106.83       92.12      5.20 o 
 -18   2  11      357.91      313.91      8.99 o 
 -16   2  11        0.83        0.23      1.96 o 
 -14   2  11      337.78      317.19      8.99 o 
 -12   2  11     1292.38     1317.96     28.92 o 
 -10   2  11        1.86        3.63      2.11 o 
  -8   2  11       42.37       40.08      3.09 o 
  -6   2  11      612.80      551.28     11.26 o 
  -4   2  11      801.98      858.01     23.37 o 
  -2   2  11      433.38      442.50     10.66 o 
   0   2  11        2.36        5.78      2.28 o 
   2   2  11      124.29      126.81      4.91 o 
   4   2  11      308.21      299.69      8.39 o 
   6   2  11       45.46       66.82      3.69 o 
   8   2  11     1100.42      988.76     21.97 o 
  10   2  11      203.71      166.59      6.94 o 
  12   2  11       27.92       21.88      3.22 o 
  14   2  11      449.20      475.88     22.91 o 
  16   2  11       64.32       66.39      3.63 o 
  18   2  11        1.71        3.44      2.03 o 
  20   2  11       39.48       40.18      3.23 o 
  22   2  11       61.98       70.60      4.40 o 
  24   2  11        3.01        1.05      2.85 o 
  26   2  11      216.09      221.32     16.10 o 
  28   2  11      183.46      179.66      7.02 o 
  30   2  11      152.07      168.48      7.10 o 
  32   2  11      317.16      315.38     35.62 o 
 -35   3  11        2.71        1.60      4.47 o 
 -33   3  11       18.52       22.61      4.71 o 
 -31   3  11      242.07      230.16     11.38 o 
 -29   3  11       22.66       17.11      4.66 o 
 -27   3  11      117.72      127.21      7.76 o 
 -25   3  11        0.99        1.31      2.77 o 
 -23   3  11        4.93        1.52      2.69 o 
 -21   3  11      110.41       97.15      5.08 o 
 -19   3  11        5.29        0.32      2.49 o 
 -17   3  11      115.55       99.12      4.98 o 
 -15   3  11        3.93        5.08      2.40 o 
 -13   3  11       74.96       58.41      3.95 o 
 -11   3  11      435.88      396.46     10.81 o 
  -9   3  11       29.60       26.73      3.10 o 
  -7   3  11      726.32      702.48     16.84 o 
  -5   3  11     1664.22     1710.39     46.23 o 
  -3   3  11      167.13      175.05      7.15 o 
  -1   3  11      259.26      214.93      6.93 o 
   1   3  11      229.42      217.97     11.33 o 
   3   3  11       72.26       55.94      2.68 o 
   5   3  11       92.37       88.91      3.55 o 
   7   3  11      553.19      538.39     20.12 o 
   9   3  11       48.92       40.53      2.46 o 
  11   3  11      114.83      100.71      3.57 o 
  13   3  11       21.85       27.39      2.34 o 
  15   3  11        3.08       11.85      2.04 o 
  17   3  11      120.45      101.23      3.87 o 
  19   3  11      214.88      225.73      5.41 o 
  21   3  11       50.46       58.82      3.94 o 
  23   3  11       71.75       91.76      5.48 o 
  25   3  11       30.49       39.12      4.51 o 
  27   3  11        9.58       10.57      3.93 o 
  29   3  11       15.02       13.48      4.66 o 
 -30   4  11        6.88        7.12      5.94 o 
 -28   4  11        9.86        6.13      4.13 o 
 -26   4  11      128.92      137.36      7.08 o 
 -24   4  11        3.66        2.87      3.69 o 
 -22   4  11        8.94       12.41      3.65 o 
 -20   4  11       15.84       19.86      3.68 o 
 -18   4  11        1.16        2.88      2.99 o 
 -16   4  11      169.49      187.28      7.53 o 
 -14   4  11       23.60       36.97      3.97 o 
 -12   4  11        2.02        3.68      2.89 o 
 -10   4  11      565.45      552.18     14.58 o 
  -8   4  11      186.38      201.94      9.45 o 
  -6   4  11      383.54      374.38     13.55 o 
  -4   4  11      260.66      258.30     10.66 o 
  -2   4  11       80.53       76.98      4.99 o 
   0   4  11       56.20       52.45      4.01 o 
   2   4  11      175.33      178.57      6.82 o 
   4   4  11       44.03       54.36      4.15 o 
   6   4  11        2.89        4.71      2.61 o 
   8   4  11      230.94      239.24      8.28 o 
  10   4  11        3.49        4.18      2.79 o 
  12   4  11        1.50        5.07      2.39 o 
  14   4  11       80.90       94.76      4.64 o 
  16   4  11       40.95       50.78      5.59 o 
  18   4  11        5.48       10.16      2.96 o 
  20   4  11        0.93       -1.42      2.89 o 
  22   4  11       52.43       58.68      5.25 o 
  24   4  11      110.63      124.83      9.89 o 
 -23   5  11       61.51       64.88      6.94 o 
 -21   5  11       28.30       38.82      5.85 o 
 -19   5  11        7.41       11.27      4.61 o 
 -17   5  11       16.17       13.89      4.79 o 
 -15   5  11        0.02       -2.55      4.02 o 
 -13   5  11        0.60       -0.69      3.76 o 
 -11   5  11        7.28        5.73      4.29 o 
  -9   5  11        2.44        4.10      4.14 o 
  -7   5  11        0.12       -1.09      4.00 o 
  -5   5  11      160.64      159.87      8.95 o 
  -3   5  11       19.81       16.56      4.74 o 
  -1   5  11      124.10      110.29      7.62 o 
   1   5  11       32.16       32.72      4.44 o 
   3   5  11      219.03      226.69      8.58 o 
   5   5  11       26.70       33.51      4.23 o 
   7   5  11      258.14      294.53     10.05 o 
   9   5  11       13.20       16.11      3.85 o 
  11   5  11       45.59       54.22      5.15 o 
  13   5  11        0.07       -1.74      4.64 o 
  15   5  11       33.32       46.50      6.76 o 
  17   5  11       11.43       27.80      9.22 o 
 -40   0  12        1.33        2.93      6.70 o 
 -38   0  12       18.49       15.51      7.61 o 
 -36   0  12       20.35       21.30      7.54 o 
 -34   0  12       19.70       26.82      7.05 o 
 -32   0  12        5.74        7.68      6.08 o 
 -30   0  12        2.63        5.59      5.45 o 
 -28   0  12        9.13        4.12      4.96 o 
 -26   0  12       92.47      101.48      9.15 o 
 -24   0  12      211.66      228.38     16.59 o 
 -22   0  12      900.04      786.91     22.70 o 
 -20   0  12     1650.73     1785.98     49.27 o 
 -18   0  12     1634.36     1636.19     42.67 o 
 -16   0  12     4424.01     4413.06    150.58 o 
 -14   0  12     1888.23     1785.22     37.76 o 
 -12   0  12        5.26        2.01      2.03 o 
 -10   0  12     4318.55     4269.34    304.31 o 
  -8   0  12      130.75      114.33      7.19 o 
  -6   0  12      326.21      271.13     12.15 o 
  -4   0  12     1051.49      913.69     33.52 o 
  -2   0  12       22.51       21.02      3.63 o 
   0   0  12      227.21      239.07     11.17 o 
   2   0  12      648.28      513.77     20.39 o 
   4   0  12      924.28      803.97     30.52 o 
   6   0  12     1252.41     1094.87     40.16 o 
   8   0  12        9.38        6.84      3.63 o 
  10   0  12     2808.17     2653.21     92.68 o 
  12   0  12     4335.96     4046.38    139.41 o 
  14   0  12     1504.05     1444.43     52.94 o 
  16   0  12      608.12      608.41     25.28 o 
  18   0  12     2052.26     2071.28     74.52 o 
  20   0  12      198.65      158.54     10.62 o 
  22   0  12      927.62      869.69     34.85 o 
  24   0  12     2056.22     2153.90     78.36 o 
  26   0  12      157.58      211.14     13.34 o 
  28   0  12       72.56       67.75      8.24 o 
  30   0  12       29.38       34.01      6.91 o 
  32   0  12       29.85       37.58      4.69 o 
 -39   1  12       49.40       62.48      7.86 o 
 -37   1  12        9.58       15.86      5.16 o 
 -35   1  12        6.81       19.51      7.58 o 
 -33   1  12      132.52      154.36     10.65 o 
 -31   1  12       82.73      103.13      5.83 o 
 -29   1  12       14.27        9.80      3.29 o 
 -27   1  12       87.90       73.09      4.88 o 
 -25   1  12        2.30        4.58      2.74 o 
 -23   1  12      591.19      579.62     14.79 o 
 -21   1  12      730.76      715.04     17.26 o 
 -19   1  12        3.61        6.18      2.26 o 
 -17   1  12      260.72      245.11      7.37 o 
 -15   1  12      139.10      106.63     15.46 o 
 -13   1  12      343.65      334.93      8.51 o 
 -11   1  12     1264.07     1213.52     22.59 o 
  -9   1  12     2010.42     1913.22     43.31 o 
  -7   1  12      489.21      449.94     15.31 o 
  -5   1  12     1033.97      979.13     22.10 o 
  -3   1  12        1.43       -0.53      1.39 o 
  -1   1  12      378.93      373.15     25.43 o 
   1   1  12        3.46       10.38      2.46 o 
   3   1  12       61.80       37.83      3.28 o 
   5   1  12      354.17      324.59     10.31 o 
   7   1  12        3.80        4.33      2.29 o 
   9   1  12       60.78       62.72      4.24 o 
  11   1  12        7.06        6.88      2.61 o 
  13   1  12      545.02      500.81     32.20 o 
  15   1  12       57.94       59.90     11.94 o 
  17   1  12      155.19      143.32      6.94 o 
  19   1  12      174.04      176.67      7.85 o 
  21   1  12       46.99       50.32      4.77 o 
  23   1  12      162.33      162.45      8.01 o 
  25   1  12     1132.74     1159.54     49.00 o 
  27   1  12      185.47      185.61      9.13 o 
  29   1  12      458.30      492.93     14.00 o 
  31   1  12      186.93      194.39      7.50 o 
 -36   2  12       31.82       44.43      5.38 o 
 -34   2  12        7.99        7.65      3.79 o 
 -32   2  12        2.06        4.81      3.61 o 
 -30   2  12       23.33       20.23      3.86 o 
 -28   2  12      117.05       90.42      5.44 o 
 -26   2  12      345.55      358.50     10.83 o 
 -24   2  12      348.80      369.94     13.16 o 
 -22   2  12       62.08       66.31      5.29 o 
 -20   2  12       18.48       25.14      3.09 o 
 -18   2  12      172.01      156.86      5.96 o 
 -16   2  12      349.25      303.89      8.90 o 
 -14   2  12      297.02      299.52      8.66 o 
 -12   2  12     1494.44     1502.57     32.78 o 
 -10   2  12     1969.37     2042.00     50.36 o 
  -8   2  12      110.36      106.18      6.79 o 
  -6   2  12       80.87       69.85      3.87 o 
  -4   2  12      575.22      628.70     12.91 o 
  -2   2  12      480.37      477.10     11.75 o 
   0   2  12      271.85      257.07     13.08 o 
   2   2  12        9.45       14.80      2.43 o 
   4   2  12     1088.28      959.55     24.80 o 
   6   2  12      875.27      786.93     25.98 o 
   8   2  12       11.44        8.10      2.17 o 
  10   2  12      488.79      422.35     23.95 o 
  12   2  12       29.43       41.89      3.98 o 
  14   2  12        0.63       -2.21      2.21 o 
  16   2  12       11.02       10.72      3.00 o 
  18   2  12        4.82        5.73      2.18 o 
  20   2  12       28.15       29.78      3.07 o 
  22   2  12       22.29       22.99      5.07 o 
  24   2  12       41.79       58.68      4.25 o 
  26   2  12        0.93       -1.52      2.78 o 
  28   2  12        0.79        2.82      3.32 o 
  30   2  12      223.47      224.77      9.32 o 
 -33   3  12       12.72       18.62      4.90 o 
 -31   3  12       50.35       39.42      5.08 o 
 -29   3  12      176.49      166.51      9.31 o 
 -27   3  12       90.36       91.55     15.85 o 
 -25   3  12      142.96      124.90      6.13 o 
 -23   3  12       28.17       26.36      3.54 o 
 -21   3  12      124.02      127.68      5.88 o 
 -19   3  12       37.00       34.44      3.69 o 
 -17   3  12      255.92      276.68      8.83 o 
 -15   3  12      171.39      157.50      6.23 o 
 -13   3  12       13.27       13.66      2.82 o 
 -11   3  12      273.48      275.29      8.58 o 
  -9   3  12      323.62      346.86     18.05 o 
  -7   3  12      236.70      245.76     11.54 o 
  -5   3  12       39.46       35.40      5.76 o 
  -3   3  12      585.98      620.08     35.79 o 
  -1   3  12       27.08       27.90      3.11 o 
   1   3  12       47.80       43.27      4.19 o 
   3   3  12      176.40      192.78      8.66 o 
   5   3  12      722.87      745.28     25.38 o 
   7   3  12       50.48       43.98      3.76 o 
   9   3  12       20.53       22.51      3.04 o 
  11   3  12        0.17        0.87      1.74 o 
  13   3  12      291.41      314.32      8.94 o 
  15   3  12      126.51      124.29      4.41 o 
  17   3  12      212.78      233.74      6.76 o 
  19   3  12       12.97       20.30      3.57 o 
  21   3  12        8.70       10.41      2.48 o 
  23   3  12       14.91       15.60      3.87 o 
  25   3  12       81.67       97.81      6.09 o 
  27   3  12        4.76       -1.18      3.55 o 
 -28   4  12      129.81      144.51      9.68 o 
 -26   4  12       15.20        8.81      4.26 o 
 -24   4  12        5.21        3.45      3.73 o 
 -22   4  12        5.33        2.43      3.60 o 
 -20   4  12       56.24       62.38      5.09 o 
 -18   4  12        6.86        3.18      2.94 o 
 -16   4  12       24.69       23.48      3.79 o 
 -14   4  12       18.43       21.83      3.75 o 
 -12   4  12       40.89       51.53      5.57 o 
 -10   4  12        9.78        5.59      3.75 o 
  -8   4  12       13.21       19.02      4.50 o 
  -6   4  12       12.45       14.79      3.98 o 
  -4   4  12      125.34      128.21      7.52 o 
  -2   4  12       32.82       38.83      4.68 o 
   0   4  12       26.95       27.29      3.41 o 
   2   4  12       48.30       47.54      4.03 o 
   4   4  12      258.90      239.33      8.37 o 
   6   4  12      149.36      160.06      7.05 o 
   8   4  12       83.14       76.04      4.93 o 
  10   4  12      242.31      255.01     12.99 o 
  12   4  12      304.23      301.31      9.94 o 
  14   4  12       55.30       50.93      7.05 o 
  16   4  12        7.52       11.34      3.17 o 
  18   4  12       23.67       38.54      3.91 o 
  20   4  12        6.81        6.38      3.31 o 
  22   4  12        0.00       -3.92      3.92 o 
 -21   5  12        5.47        3.62      4.86 o 
 -19   5  12        3.28        4.66      4.82 o 
 -17   5  12      128.68      146.57      9.01 o 
 -15   5  12      171.90      177.64      9.78 o 
 -13   5  12        3.17        7.08      4.78 o 
 -11   5  12       37.92       31.20      7.09 o 
  -9   5  12        1.41       -0.39      4.22 o 
  -7   5  12        0.52        3.33      7.26 o 
  -5   5  12        0.30       -2.19      4.07 o 
  -3   5  12       67.73       59.19      6.42 o 
  -1   5  12      103.15      120.21      8.19 o 
   1   5  12        2.00        2.29      4.49 o 
   3   5  12      148.52      155.58      7.39 o 
   5   5  12        5.43       10.44      3.92 o 
   7   5  12        0.00       -0.82      3.61 o 
   9   5  12       67.71       64.39      5.52 o 
  11   5  12       22.16       30.41      5.16 o 
  13   5  12        0.27        6.81      5.58 o 
 -37   1  13        2.25        3.09      4.72 o 
 -35   1  13        0.19       -1.09      5.45 o 
 -33   1  13        0.01       -1.30      3.92 o 
 -31   1  13        0.15       -3.08      3.30 o 
 -29   1  13        0.63        2.19      3.14 o 
 -27   1  13       27.49       44.38      5.48 o 
 -25   1  13      250.93      259.95      9.83 o 
 -23   1  13       43.86       41.65      3.84 o 
 -21   1  13      105.49      115.21      5.31 o 
 -19   1  13        6.29       10.52      3.23 o 
 -17   1  13      990.73      977.42     22.09 o 
 -15   1  13     1509.69     1471.01     39.46 o 
 -13   1  13      598.65      539.39     11.20 o 
 -11   1  13       92.35       63.17      2.97 o 
  -9   1  13       32.37       32.67      2.39 o 
  -7   1  13      855.36      900.52     21.76 o 
  -5   1  13       56.87       53.79      2.78 o 
  -3   1  13       13.67       16.08      1.91 o 
  -1   1  13      745.25      755.59     36.08 o 
   1   1  13      722.13      548.05     15.60 o 
   3   1  13       30.50       33.98      3.26 o 
   5   1  13     2147.32     1944.08     63.31 o 
   7   1  13     1431.50     1238.99     32.27 o 
   9   1  13       13.66       10.99      2.67 o 
  11   1  13      126.48      125.42      7.23 o 
  13   1  13      121.60      103.37      5.66 o 
  15   1  13        0.01        0.40      2.21 o 
  17   1  13       26.31       17.86      3.49 o 
  19   1  13       68.06       73.45      9.60 o 
  21   1  13       93.89       80.84      5.86 o 
  23   1  13       94.70       89.21      6.42 o 
  25   1  13        6.57        9.29      3.95 o 
  27   1  13       57.29       48.80      4.27 o 
  29   1  13       20.78       20.30      3.71 o 
  31   1  13       22.76       26.58      4.21 o 
 -36   2  13        4.89        3.26      4.43 o 
 -34   2  13        1.05        6.47      4.15 o 
 -32   2  13       30.67       41.43      4.89 o 
 -30   2  13        4.05       -0.33      3.29 o 
 -28   2  13       15.18       10.06      3.44 o 
 -26   2  13       18.11       22.61      3.63 o 
 -24   2  13       17.28       17.04      3.96 o 
 -22   2  13       19.28       21.90      4.07 o 
 -20   2  13      106.63      107.60      7.63 o 
 -18   2  13       85.24       92.61      4.76 o 
 -16   2  13       49.15       50.40      7.04 o 
 -14   2  13      598.95      555.10     13.98 o 
 -12   2  13        1.55        7.28      2.38 o 
 -10   2  13       78.44       77.25      4.13 o 
  -8   2  13      594.14      526.04     13.90 o 
  -6   2  13     1552.65     1499.60     32.67 o 
  -4   2  13        8.84       12.39      3.26 o 
  -2   2  13      473.89      472.89     11.87 o 
   0   2  13     1434.31     1348.25     39.92 o 
   2   2  13      218.50      176.56      8.67 o 
   4   2  13      119.52      123.08      6.16 o 
   6   2  13      121.54       98.72      4.50 o 
   8   2  13       51.49       54.61      3.63 o 
  10   2  13       59.17       56.00      3.71 o 
  12   2  13       57.44       55.62     10.97 o 
  14   2  13       41.82       46.37      4.44 o 
  16   2  13       47.17       48.52      4.70 o 
  18   2  13        2.11        7.32      2.45 o 
  20   2  13      480.94      476.28     11.85 o 
  22   2  13        0.03        2.83      2.51 o 
  24   2  13      272.16      285.63     12.09 o 
  26   2  13        0.31        0.93      3.25 o 
  28   2  13      221.44      226.86     14.47 o 
 -33   3  13       76.07      110.65     10.02 o 
 -31   3  13        0.39        1.16      3.94 o 
 -29   3  13        1.81        0.36      4.52 o 
 -27   3  13       48.87       41.08      5.70 o 
 -25   3  13       39.85       49.24     11.42 o 
 -23   3  13       76.41       78.90      5.16 o 
 -21   3  13       58.98       61.39      4.87 o 
 -19   3  13       75.86       77.10      4.92 o 
 -17   3  13       14.93       15.94      3.21 o 
 -15   3  13       20.38       18.76      3.22 o 
 -13   3  13        9.39        6.36      2.83 o 
 -11   3  13      215.65      211.36      7.40 o 
  -9   3  13       20.51       21.16      3.89 o 
  -7   3  13       46.63       46.97      4.84 o 
  -5   3  13      312.70      313.60     23.61 o 
  -3   3  13       55.71       64.65      5.35 o 
  -1   3  13     1625.27     1558.33     47.42 o 
   1   3  13      726.95      724.71     21.78 o 
   3   3  13      101.00       90.04      6.46 o 
   5   3  13      192.16      215.44      9.30 o 
   7   3  13      744.52      745.60     32.75 o 
   9   3  13       32.69       29.69      2.79 o 
  11   3  13       12.23        8.52      2.41 o 
  13   3  13       17.57       27.33      2.93 o 
  15   3  13      111.53      104.19      5.15 o 
  17   3  13        8.25        7.10      2.56 o 
  19   3  13        2.23        4.58      2.66 o 
  21   3  13      237.58      266.64      7.80 o 
  23   3  13       42.12       49.55      4.99 o 
  25   3  13        0.35        0.28      3.65 o 
 -26   4  13        0.61        4.31      5.55 o 
 -24   4  13       25.83       25.59      4.71 o 
 -22   4  13      117.71      122.24      6.79 o 
 -20   4  13        2.83        6.68      3.66 o 
 -18   4  13       16.25       12.97      3.88 o 
 -16   4  13       67.54       71.53      5.42 o 
 -14   4  13      143.76      142.42      8.26 o 
 -12   4  13        0.52        5.59      3.72 o 
 -10   4  13       29.60       34.94      5.90 o 
  -8   4  13       21.45       19.81      4.54 o 
  -6   4  13       65.06       61.97      5.95 o 
  -4   4  13       45.04       52.89      9.39 o 
  -2   4  13       34.26       34.73      4.97 o 
   0   4  13        2.23        2.35      3.04 o 
   2   4  13      200.49      212.72      8.01 o 
   4   4  13      433.83      438.73     13.85 o 
   6   4  13      185.08      207.04      7.93 o 
   8   4  13        1.78        1.47      2.98 o 
  10   4  13       38.13       38.84      4.29 o 
  12   4  13      112.44      111.91      6.12 o 
  14   4  13       20.26       25.81      4.49 o 
  16   4  13       13.59        6.23      3.85 o 
  18   4  13       34.29       35.33      4.06 o 
  20   4  13      128.22      154.14      8.83 o 
 -17   5  13        0.19        4.73      4.44 o 
 -15   5  13        0.99       -0.39      4.18 o 
 -13   5  13        7.28       12.97      5.06 o 
 -11   5  13       56.44       61.22     10.23 o 
  -9   5  13        1.44        2.35      4.37 o 
  -7   5  13       16.33       22.04      5.46 o 
  -5   5  13        4.15        7.00      4.66 o 
  -3   5  13       22.00       16.90      5.20 o 
  -1   5  13       13.59       17.28      5.42 o 
   1   5  13        0.53       -0.86      4.51 o 
   3   5  13       86.03       91.18      7.54 o 
   5   5  13       22.67       27.71      5.44 o 
   7   5  13       92.96       74.22      5.80 o 
   9   5  13       56.66       67.46      5.73 o 
  11   5  13       93.16      103.42      8.49 o 
 -36   0  14       83.63      116.99     12.64 o 
 -34   0  14        8.12        4.26      7.26 o 
 -32   0  14       14.22       25.98      7.75 o 
 -30   0  14      109.66      116.22     10.90 o 
 -28   0  14        0.11        1.12      4.89 o 
 -26   0  14       89.13      111.96     10.20 o 
 -24   0  14      457.93      497.56     23.89 o 
 -22   0  14       11.68       14.74      5.24 o 
 -20   0  14       32.37       46.60      4.41 o 
 -18   0  14        9.09        1.25      2.61 o 
 -16   0  14       18.51       16.90      2.96 o 
 -14   0  14      337.86      306.40     13.27 o 
 -12   0  14      303.57      318.53     15.21 o 
 -10   0  14     1384.98     1210.57     77.77 o 
  -8   0  14      332.29      308.64     13.97 o 
  -6   0  14      361.82      318.97     14.39 o 
  -4   0  14     1619.23     1358.18     49.03 o 
  -2   0  14      765.57      602.19     23.96 o 
   0   0  14     2461.62     2114.16     74.31 o 
   2   0  14       62.41       39.53      5.10 o 
   4   0  14        7.08       19.70      3.98 o 
   6   0  14      681.83      687.96     27.31 o 
   8   0  14      816.56      668.33     26.82 o 
  10   0  14       46.07       49.94      6.01 o 
  12   0  14       70.39       54.62      6.36 o 
  14   0  14       91.32       96.80      8.03 o 
  16   0  14      841.77      853.00     34.08 o 
  18   0  14       27.12       25.91      5.87 o 
  20   0  14      267.12      271.20     15.02 o 
  22   0  14      193.44      196.75     12.64 o 
  24   0  14      105.78      101.27      9.71 o 
  26   0  14      100.64      105.74     10.20 o 
  28   0  14       16.69       26.40      6.91 o 
  30   0  14      133.24      136.54     12.29 o 
 -37   1  14       19.47       34.36      6.43 o 
 -35   1  14        2.72        3.16      4.66 o 
 -33   1  14        9.79        8.33      6.84 o 
 -31   1  14        0.52        1.40      4.21 o 
 -29   1  14      113.66      118.30      6.37 o 
 -27   1  14        0.22        0.49      2.96 o 
 -25   1  14        4.95        8.68      3.10 o 
 -23   1  14       34.37       32.21      3.61 o 
 -21   1  14        0.05       -0.77      2.30 o 
 -19   1  14      180.66      204.47     20.53 o 
 -17   1  14      738.46      741.72     26.43 o 
 -15   1  14       35.32       27.93     10.34 o 
 -13   1  14       41.09       45.11      3.40 o 
 -11   1  14      357.14      321.60      9.80 o 
  -9   1  14      900.00      808.42     19.57 o 
  -7   1  14       66.64       68.35      4.04 o 
  -5   1  14     1690.07     1559.69     28.81 o 
  -3   1  14      211.52      169.95      6.19 o 
  -1   1  14      133.35      132.16      7.33 o 
   1   1  14        0.28       -0.06      2.00 o 
   3   1  14      331.03      306.00     10.23 o 
   5   1  14      234.91      236.43     17.11 o 
   7   1  14       48.99       56.89      5.90 o 
   9   1  14      344.67      296.98     10.32 o 
  11   1  14       54.85       49.69      4.22 o 
  13   1  14       16.77       23.50      3.50 o 
  15   1  14      165.29      170.35      7.69 o 
  17   1  14       11.40       17.59      3.62 o 
  19   1  14      432.18      433.52     14.64 o 
  21   1  14      307.05      343.64     34.71 o 
  23   1  14      101.86       96.50      8.00 o 
  25   1  14       12.26       13.83      6.57 o 
  27   1  14       40.65       38.00      4.86 o 
  29   1  14      128.63      127.49     11.81 o 
 -34   2  14        0.01        2.42      4.27 o 
 -32   2  14       20.20       30.18      4.74 o 
 -30   2  14       17.39       14.25      4.04 o 
 -28   2  14        4.56        4.79      3.28 o 
 -26   2  14        1.41        3.30      3.13 o 
 -24   2  14       14.89       15.56      4.10 o 
 -22   2  14      276.99      278.33     11.08 o 
 -20   2  14       64.12       65.88      4.60 o 
 -18   2  14       86.16       91.56      4.95 o 
 -16   2  14      796.87      764.62     18.42 o 
 -14   2  14        8.54        9.49      2.67 o 
 -12   2  14       45.27       35.62      3.43 o 
 -10   2  14      463.79      466.77     12.24 o 
  -8   2  14      227.05      253.01     12.31 o 
  -6   2  14      401.74      382.48     17.88 o 
  -4   2  14      202.25      225.29      9.22 o 
  -2   2  14      106.62       92.54      5.14 o 
   0   2  14      317.27      288.88     10.06 o 
   2   2  14     2062.33     1943.51     51.24 o 
   4   2  14       24.51       24.77      3.06 o 
   6   2  14        0.34        0.88      2.13 o 
   8   2  14       17.98       14.73      2.65 o 
  10   2  14        0.69       -1.90      1.90 o 
  12   2  14        9.03       11.48      3.17 o 
  14   2  14      116.92      111.10      6.36 o 
  16   2  14      151.62      148.44      8.21 o 
  18   2  14       21.23       20.17      4.30 o 
  20   2  14       10.02       10.10      2.78 o 
  22   2  14       12.55        9.50      3.06 o 
  24   2  14      180.06      178.24     19.80 o 
  26   2  14        4.88        5.36      3.82 o 
 -31   3  14       30.15       48.38      5.76 o 
 -29   3  14       75.96      101.70      8.10 o 
 -27   3  14        4.19        5.88      4.79 o 
 -25   3  14       23.71       24.14      5.11 o 
 -23   3  14        8.67       13.16      4.22 o 
 -21   3  14      168.89      178.63     13.41 o 
 -19   3  14      102.79       98.88      8.59 o 
 -17   3  14      203.78      209.51      7.93 o 
 -15   3  14        2.59       -0.88      2.93 o 
 -13   3  14       31.51       43.16      5.96 o 
 -11   3  14      224.10      213.96      9.43 o 
  -9   3  14       47.58       52.45      5.25 o 
  -7   3  14        9.32        9.79      3.65 o 
  -5   3  14       19.67       18.64      4.23 o 
  -3   3  14      221.57      232.20      9.94 o 
  -1   3  14      266.10      255.48     10.49 o 
   1   3  14      148.19      157.09      8.07 o 
   3   3  14      266.07      267.42     18.72 o 
   5   3  14        0.42        2.72      3.38 o 
   7   3  14      182.25      165.55      8.35 o 
   9   3  14      285.79      306.08     17.27 o 
  11   3  14      136.46      134.20      5.81 o 
  13   3  14       27.84       28.27      3.11 o 
  15   3  14      268.27      266.40      7.41 o 
  17   3  14       21.14       18.06      3.13 o 
  19   3  14       42.12       50.40      3.95 o 
  21   3  14        8.17       11.05      3.33 o 
  23   3  14       36.40       45.44      4.36 o 
 -24   4  14      211.31      290.93     10.86 o 
 -22   4  14       34.44       27.94      4.88 o 
 -20   4  14        2.30        8.66      4.01 o 
 -18   4  14       47.89       48.55      5.24 o 
 -16   4  14        0.10        3.80      4.46 o 
 -14   4  14       15.59       17.55      4.87 o 
 -12   4  14        5.59        8.53      4.23 o 
 -10   4  14        5.04        1.36      4.16 o 
  -8   4  14       28.70       18.46      4.63 o 
  -6   4  14        0.42       -3.60      5.03 o 
  -4   4  14        3.48        4.25      3.87 o 
  -2   4  14        3.44        2.12      3.83 o 
   0   4  14        0.27       -2.34      3.39 o 
   2   4  14       19.40       17.11      4.49 o 
   4   4  14      212.60      195.35      9.64 o 
   6   4  14       85.03       83.82      6.90 o 
   8   4  14      315.49      332.16     23.78 o 
  10   4  14      181.13      169.25      9.24 o 
  12   4  14        2.24        3.22      4.44 o 
  14   4  14      105.83       86.87     12.15 o 
  16   4  14       81.97       83.14      7.36 o 
  18   4  14       15.15       18.01      5.74 o 
 -13   5  14        9.70       20.09      6.64 o 
 -11   5  14        0.27        0.46      3.82 o 
  -9   5  14       10.30       12.47      4.35 o 
  -7   5  14        4.96        5.20      5.76 o 
  -5   5  14       31.17       34.93      5.86 o 
  -3   5  14        0.46       -3.27      4.46 o 
  -1   5  14        0.07        3.28      4.84 o 
   1   5  14        2.36        1.57      4.83 o 
   3   5  14       24.45       28.85      5.92 o 
   5   5  14       26.92       29.44      6.06 o 
   7   5  14       32.57       44.35      9.43 o 
 -35   1  15        7.72        6.54      5.44 o 
 -33   1  15       42.62       53.25     10.20 o 
 -31   1  15       20.48       24.59      5.56 o 
 -29   1  15        0.74        1.17      4.10 o 
 -27   1  15       20.81       31.03      4.14 o 
 -25   1  15        7.68        5.24      3.06 o 
 -23   1  15        8.75        9.89      3.00 o 
 -21   1  15      318.23      272.43     13.11 o 
 -19   1  15       62.28       52.61      3.95 o 
 -17   1  15        1.34       -2.20      2.60 o 
 -15   1  15       17.48       21.64      9.30 o 
 -13   1  15       63.38       51.91      3.67 o 
 -11   1  15      100.44       88.28      4.39 o 
  -9   1  15       93.42       89.25      3.70 o 
  -7   1  15      813.77      708.11     14.34 o 
  -5   1  15      759.75      680.80     13.84 o 
  -3   1  15      157.47      166.02      5.84 o 
  -1   1  15      118.45       84.38      4.73 o 
   1   1  15      692.38      587.82     16.93 o 
   3   1  15      534.34      444.30     13.72 o 
   5   1  15      225.24      199.61      8.21 o 
   7   1  15      156.52      136.18      6.54 o 
   9   1  15      541.08      537.56     16.25 o 
  11   1  15        7.81        7.42      2.89 o 
  13   1  15        8.27        8.96      3.07 o 
  15   1  15       42.62       46.80      4.75 o 
  17   1  15      137.63      136.66      7.26 o 
  19   1  15      118.96       96.12      6.54 o 
  21   1  15       26.09       23.24      4.47 o 
  23   1  15        4.80        0.87      3.93 o 
  25   1  15       71.20       74.49      6.62 o 
  27   1  15       13.98       13.09      3.93 o 
 -32   2  15       67.89       68.99      5.98 o 
 -30   2  15        0.25       -3.65      3.68 o 
 -28   2  15       29.45       27.91      5.36 o 
 -26   2  15       41.63       49.39      4.73 o 
 -24   2  15       67.31       79.34      6.42 o 
 -22   2  15       32.43       36.59      4.96 o 
 -20   2  15       25.41       20.33      9.43 o 
 -18   2  15      225.53      238.16      8.22 o 
 -16   2  15       52.97       54.69      4.14 o 
 -14   2  15       44.27       40.81      3.69 o 
 -12   2  15        0.42        2.58      2.55 o 
 -10   2  15        0.00       -0.66      2.41 o 
  -8   2  15      201.37      155.27     11.52 o 
  -6   2  15       39.46       49.51      4.79 o 
  -4   2  15        0.81        5.96      3.09 o 
  -2   2  15       29.35       16.91      3.54 o 
   0   2  15      569.41      565.89     35.22 o 
   2   2  15       78.44       88.70      4.49 o 
   4   2  15      318.34      322.02     18.53 o 
   6   2  15      177.73      161.18      6.24 o 
   8   2  15       76.91       70.65      4.32 o 
  10   2  15      280.45      242.73      9.86 o 
  12   2  15       85.96       79.75      4.67 o 
  14   2  15       58.24       68.39      5.49 o 
  16   2  15       11.71       16.90      6.01 o 
  18   2  15       18.88       17.79      4.11 o 
  20   2  15       90.06       87.56      7.78 o 
  22   2  15       94.56       96.29     11.22 o 
  24   2  15        2.55        8.60      3.79 o 
 -29   3  15      216.90      273.58     10.57 o 
 -27   3  15        7.20        5.97      5.26 o 
 -25   3  15        1.02        2.54      4.44 o 
 -23   3  15       20.67       28.51      5.57 o 
 -21   3  15        5.15       -0.15      4.64 o 
 -19   3  15       10.98        8.89      3.58 o 
 -17   3  15        7.49       11.84      3.67 o 
 -15   3  15       53.40       49.69      5.03 o 
 -13   3  15        2.69        4.13      3.79 o 
 -11   3  15        0.01       -3.05      3.36 o 
  -9   3  15        1.97       10.24      3.84 o 
  -7   3  15      236.12      239.54     10.38 o 
  -5   3  15        4.83        7.89      3.70 o 
  -3   3  15       24.95       47.02     16.97 o 
  -1   3  15        9.52        6.13      3.42 o 
   1   3  15       17.49       14.89      7.51 o 
   3   3  15        3.58       -0.13      3.23 o 
   5   3  15       73.73       50.69      5.30 o 
   7   3  15       35.95       33.89     11.84 o 
   9   3  15       52.51       41.17      5.13 o 
  11   3  15       16.49       17.61      3.10 o 
  13   3  15       68.45       89.82      4.56 o 
  15   3  15        1.76        2.75      2.76 o 
  17   3  15      269.38      291.82      8.33 o 
  19   3  15        2.84        0.43      3.10 o 
  21   3  15       28.57       31.09      4.12 o 
 -22   4  15       64.84       95.44      6.85 o 
 -20   4  15       14.18       19.37      5.73 o 
 -18   4  15        0.44        2.49      4.92 o 
 -16   4  15       14.76       12.91      5.32 o 
 -14   4  15        1.07       -4.34      4.34 o 
 -12   4  15       54.68       64.85      6.68 o 
 -10   4  15       14.98       17.63      5.05 o 
  -8   4  15       41.60       47.40     10.90 o 
  -6   4  15       14.00       22.02      4.81 o 
  -4   4  15       24.82       40.46      5.66 o 
  -2   4  15        1.51        2.16      5.17 o 
   0   4  15       27.65       24.08      4.98 o 
   2   4  15        8.54       11.75      4.24 o 
   4   4  15      130.00      122.77     11.42 o 
   6   4  15       23.82       26.89      5.17 o 
   8   4  15        0.27        0.00      4.07 o 
  10   4  15      126.98      131.77      8.56 o 
  12   4  15      112.15      106.78      7.96 o 
  14   4  15       37.86       36.03      6.26 o 
  -5   5  15        1.13       -2.74      4.56 o 
  -3   5  15        1.86        7.89      6.29 o 
 -34   0  16       13.24       27.31      9.92 o 
 -32   0  16      161.64      172.23     14.04 o 
 -30   0  16        1.15        1.05      6.15 o 
 -28   0  16       12.46       17.04      6.64 o 
 -26   0  16       33.29       28.92      6.91 o 
 -24   0  16      243.09      287.13     16.62 o 
 -22   0  16      107.82      135.29     10.76 o 
 -20   0  16       22.33       23.19      5.66 o 
 -18   0  16      191.78      178.24     15.58 o 
 -16   0  16       32.03       18.37      3.70 o 
 -14   0  16       98.69       85.13      8.84 o 
 -12   0  16      564.16      505.66     23.19 o 
 -10   0  16      731.35      614.63     48.96 o 
  -8   0  16       96.41      103.32      5.60 o 
  -6   0  16       45.54       28.57      4.89 o 
  -4   0  16      830.81      713.31     28.22 o 
  -2   0  16        1.69       -0.14      3.28 o 
   0   0  16      551.45      486.67     20.95 o 
   2   0  16      566.48      448.53     19.63 o 
   4   0  16        6.09        3.77      3.77 o 
   6   0  16      411.51      366.96     17.53 o 
   8   0  16        0.05        3.14      3.77 o 
  10   0  16      266.75      270.71     14.46 o 
  12   0  16        9.59        9.57      4.68 o 
  14   0  16      273.97      319.95     16.76 o 
  16   0  16      123.19      130.05     10.34 o 
  18   0  16        1.44       -0.56      4.68 o 
  20   0  16       19.58       28.08      6.70 o 
  22   0  16       21.65       24.38      6.77 o 
  24   0  16        0.67       -1.61      6.01 o 
 -33   1  16        3.00        3.53      5.11 o 
 -31   1  16        0.66        1.82      4.32 o 
 -29   1  16        1.01       12.15      4.82 o 
 -27   1  16       40.63       44.71      5.80 o 
 -25   1  16        2.75       -0.44      3.23 o 
 -23   1  16       72.55       97.51      5.56 o 
 -21   1  16       15.86       20.02      3.39 o 
 -19   1  16       31.76       32.64      3.59 o 
 -17   1  16        5.34        8.23      3.32 o 
 -15   1  16       54.33       44.28      4.42 o 
 -13   1  16      116.58      116.72      5.16 o 
 -11   1  16       83.30       85.79      4.52 o 
  -9   1  16       62.65       70.39      4.16 o 
  -7   1  16       27.15       30.43      2.78 o 
  -5   1  16       77.04       63.46      3.80 o 
  -3   1  16      267.46      233.28      7.33 o 
  -1   1  16      639.68      566.94     21.64 o 
   1   1  16      130.01      158.56      7.09 o 
   3   1  16       17.61       13.36      3.01 o 
   5   1  16       82.02       78.69      5.18 o 
   7   1  16       77.19       61.96      7.37 o 
   9   1  16        3.18        2.00      2.68 o 
  11   1  16       22.30       19.67      4.44 o 
  13   1  16       28.61       34.08      4.41 o 
  15   1  16      130.27      128.70      7.15 o 
  17   1  16       51.00       46.60      5.10 o 
  19   1  16       62.56       68.40      7.79 o 
  21   1  16        5.22        3.48      3.96 o 
  23   1  16        9.08        9.24      4.41 o 
  25   1  16        2.51        7.62      4.95 o 
 -30   2  16       26.00       37.20      5.10 o 
 -28   2  16        9.50        4.07      3.24 o 
 -26   2  16        0.05        0.97      3.63 o 
 -24   2  16       31.01       43.63      5.67 o 
 -22   2  16        9.86        9.67      4.29 o 
 -20   2  16       91.32       95.77      6.74 o 
 -18   2  16        1.30        3.61      3.53 o 
 -16   2  16       38.65       46.97      4.14 o 
 -14   2  16       82.11       96.54      5.41 o 
 -12   2  16      132.02      115.85      5.59 o 
 -10   2  16       56.56       70.36      5.81 o 
  -8   2  16       36.24       33.44      4.48 o 
  -6   2  16       35.06       34.38      4.51 o 
  -4   2  16      337.46      272.18     10.73 o 
  -2   2  16      203.04      187.26      8.66 o 
   0   2  16       33.18       27.39      4.27 o 
   2   2  16       77.91       89.48      6.43 o 
   4   2  16        0.80        2.68      3.37 o 
   6   2  16        0.46       -1.43      2.40 o 
   8   2  16      214.26      239.49     12.18 o 
  10   2  16      280.23      254.71      8.47 o 
  12   2  16      770.82      761.81     42.85 o 
  14   2  16       49.97       49.28      4.33 o 
  16   2  16       34.61       40.20      7.79 o 
  18   2  16       59.56       66.30      6.09 o 
  20   2  16        0.23        2.32      4.19 o 
  22   2  16       58.72       76.69      5.13 o 
 -27   3  16       55.14       73.09      7.88 o 
 -25   3  16       11.01       12.63      5.90 o 
 -23   3  16        5.79       14.59      5.39 o 
 -21   3  16        0.39        1.13      5.20 o 
 -19   3  16       13.00       16.99      4.31 o 
 -17   3  16        7.54       18.01      4.29 o 
 -15   3  16        6.62        8.96      4.52 o 
 -13   3  16       96.25       95.34     11.91 o 
 -11   3  16        0.44        3.18      4.03 o 
  -9   3  16        6.78        4.83      4.12 o 
  -7   3  16       92.89       93.92      6.97 o 
  -5   3  16       52.30       50.72      5.55 o 
  -3   3  16       21.65       25.01      4.36 o 
  -1   3  16        2.13        2.23      3.16 o 
   1   3  16        2.88        9.07      3.83 o 
   3   3  16       34.66       37.31      5.20 o 
   5   3  16        1.64       -0.93      3.18 o 
   7   3  16      151.03      144.07      8.17 o 
   9   3  16      173.28      180.07      9.28 o 
  11   3  16      239.59      253.31     12.47 o 
  13   3  16       38.51       38.81      3.93 o 
  15   3  16       92.33      102.01      5.18 o 
  17   3  16      136.00      165.01      6.31 o 
 -20   4  16      112.95      140.03      9.73 o 
 -18   4  16       33.88       46.23      6.66 o 
 -16   4  16        0.17       -4.76      4.76 o 
 -14   4  16       33.02       41.10      6.63 o 
 -12   4  16        0.00       -0.88      4.27 o 
 -10   4  16        2.29        1.50      4.45 o 
  -8   4  16       32.58       37.67      5.86 o 
  -6   4  16       34.59       37.90      6.46 o 
  -4   4  16        2.71       -1.17      4.10 o 
  -2   4  16       73.29       95.32      7.52 o 
   0   4  16      154.31      185.65     16.59 o 
   2   4  16      134.66      130.49     13.86 o 
   4   4  16       22.73       26.42      5.33 o 
   6   4  16       31.93       45.20      6.16 o 
   8   4  16       10.36        3.68      4.63 o 
  10   4  16        8.34        7.41      4.63 o 
 -31   1  17        2.47       -0.22      5.51 o 
 -29   1  17      182.85      235.60     20.18 o 
 -27   1  17        7.38       10.29      4.59 o 
 -25   1  17      142.10      126.37     16.48 o 
 -23   1  17        5.04        4.40      3.39 o 
 -21   1  17      112.93      126.16      6.05 o 
 -19   1  17        3.50        5.24      2.80 o 
 -17   1  17        3.46        2.48      4.30 o 
 -15   1  17       14.20       12.85      5.94 o 
 -13   1  17       28.19       28.21      3.90 o 
 -11   1  17       71.97       52.15      3.95 o 
  -9   1  17      101.14       74.20      4.54 o 
  -7   1  17       42.75       44.81      3.70 o 
  -5   1  17        0.85        2.09      2.47 o 
  -3   1  17        6.95        5.99      2.94 o 
  -1   1  17        1.89       -1.11      2.24 o 
   1   1  17       31.33       25.58      3.73 o 
   3   1  17       39.21       40.30      4.24 o 
   5   1  17      286.19      262.45     10.37 o 
   7   1  17        0.00        2.29      2.94 o 
   9   1  17      172.82      163.19      7.70 o 
  11   1  17       99.41       92.09      6.19 o 
  13   1  17        0.70        2.09      3.37 o 
  15   1  17       21.50       26.52      4.44 o 
  17   1  17      144.00      170.67      8.71 o 
  19   1  17       75.01       76.19      6.62 o 
  21   1  17      198.12      251.40     20.67 o 
 -28   2  17        0.76        2.62      3.68 o 
 -26   2  17        0.03       -0.65      3.86 o 
 -24   2  17       15.19       16.54      4.16 o 
 -22   2  17        8.78        9.31      7.02 o 
 -20   2  17       12.88       20.08      4.71 o 
 -18   2  17       31.80       39.70      5.26 o 
 -16   2  17       17.92       13.61      3.55 o 
 -14   2  17        0.89        0.20      3.05 o 
 -12   2  17       79.90       71.23      6.00 o 
 -10   2  17       13.56       16.46      4.15 o 
  -8   2  17       12.68       17.45      5.90 o 
  -6   2  17       20.77       15.02      3.97 o 
  -4   2  17      104.16      116.57      6.97 o 
  -2   2  17       24.42       25.21      4.23 o 
   0   2  17       46.55       46.01      4.98 o 
   2   2  17       26.38       14.77      3.88 o 
   4   2  17      151.82      167.26      7.85 o 
   6   2  17        1.40        4.24      2.78 o 
   8   2  17        6.60        7.78      3.10 o 
  10   2  17       10.89        5.79      2.87 o 
  12   2  17       75.66       78.37      5.03 o 
  14   2  17       26.10       32.32      4.16 o 
  16   2  17        6.83        7.12      3.55 o 
  18   2  17       28.05       41.81      7.20 o 
  20   2  17       50.65       60.61      4.59 o 
 -25   3  17       54.37       64.95     11.38 o 
 -23   3  17       32.52       51.70     11.66 o 
 -21   3  17       74.34      123.82      8.88 o 
 -19   3  17       38.58       39.04      8.66 o 
 -17   3  17       42.37       58.79      6.80 o 
 -15   3  17       61.87       82.42     10.62 o 
 -13   3  17       35.16       34.82      5.73 o 
 -11   3  17        1.32        2.40      4.35 o 
  -9   3  17       23.57       30.96      5.42 o 
  -7   3  17       11.67        8.92      4.42 o 
  -5   3  17       22.97       31.04      5.03 o 
  -3   3  17      101.16      106.58      7.35 o 
  -1   3  17       10.07       11.76      4.32 o 
   1   3  17       10.31       10.19      4.05 o 
   3   3  17      162.68      161.30      8.64 o 
   5   3  17      182.84      202.58      9.89 o 
   7   3  17       83.76       96.66      9.99 o 
   9   3  17       20.88       21.25      4.84 o 
  11   3  17        0.06       -2.38      3.87 o 
  13   3  17       29.66       30.41      5.13 o 
  15   3  17        0.19        3.08      4.39 o 
 -16   4  17        5.27       13.55      9.43 o 
 -14   4  17        0.02       -3.44      6.25 o 
 -12   4  17        4.24        6.83      5.61 o 
 -10   4  17       40.67       64.98     19.63 o 
  -8   4  17       13.94       13.03      4.92 o 
  -6   4  17       14.17        8.72      4.78 o 
  -4   4  17       17.29       19.73      5.16 o 
  -2   4  17      128.79      168.84     21.06 o 
   0   4  17       15.84       11.68      4.82 o 
   2   4  17       62.62       70.41      9.11 o 
   4   4  17       15.24       32.03      9.67 o 
   6   4  17        2.87       -2.77      5.76 o 
 -30   0  18      143.45      126.07     12.99 o 
 -28   0  18       30.42       34.01      8.31 o 
 -26   0  18       53.32       37.92      8.03 o 
 -24   0  18       29.35       28.36      7.19 o 
 -22   0  18       71.07       76.62      8.94 o 
 -20   0  18       36.05       31.85      6.70 o 
 -18   0  18       97.94       78.29      8.24 o 
 -16   0  18       37.09       22.14      5.73 o 
 -14   0  18       68.21       81.96     12.15 o 
 -12   0  18      137.53      177.00     27.31 o 
 -10   0  18       67.19       81.87      5.50 o 
  -8   0  18        0.25        3.56      2.56 o 
  -6   0  18      144.84      142.10      7.04 o 
  -4   0  18       62.15       60.34      6.70 o 
  -2   0  18      223.47      193.05     11.73 o 
   0   0  18       21.80       22.14      5.31 o 
   2   0  18        5.26        6.22      4.26 o 
   4   0  18       12.52       13.83      5.24 o 
   6   0  18       48.46       27.45      5.73 o 
   8   0  18      115.82      130.68     10.13 o 
  10   0  18       68.19       76.55      8.10 o 
  12   0  18        4.40        1.82      5.10 o 
  14   0  18       82.99       86.82      9.50 o 
  16   0  18        4.38       17.60      6.84 o 
  18   0  18       16.36       37.65      8.31 o 
  20   0  18      129.69      170.70     13.76 o 
 -29   1  18        7.02        2.90      5.70 o 
 -27   1  18        0.77        4.65      4.98 o 
 -25   1  18        0.05       -0.58      4.51 o 
 -23   1  18       59.26       54.95      8.32 o 
 -21   1  18       42.91       41.17      4.48 o 
 -19   1  18       10.96       18.97      3.60 o 
 -17   1  18       61.41       57.18      4.33 o 
 -15   1  18       39.82       39.20      4.74 o 
 -13   1  18        8.83        6.86      3.82 o 
 -11   1  18        0.76        0.07      2.88 o 
  -9   1  18        2.04        3.95      8.77 o 
  -7   1  18       37.11       28.00      4.34 o 
  -5   1  18        4.14        7.02      2.93 o 
  -3   1  18        5.74        6.43      2.63 o 
  -1   1  18        1.60        0.39      2.52 o 
   1   1  18       12.05       11.03      2.77 o 
   3   1  18        8.98        4.82      3.23 o 
   5   1  18        4.27        1.91      3.23 o 
   7   1  18       12.63       11.97      4.92 o 
   9   1  18       22.75       22.64      4.20 o 
  11   1  18       32.08       38.93      7.37 o 
  13   1  18       23.74       13.32      4.28 o 
  15   1  18      190.43      220.24     17.22 o 
  17   1  18       64.76       98.84      7.56 o 
  19   1  18       74.39       92.10      7.70 o 
 -26   2  18      136.03      171.32      8.96 o 
 -24   2  18        3.84        7.41      4.35 o 
 -22   2  18      119.14      137.90     15.26 o 
 -20   2  18       38.47       51.68      6.29 o 
 -18   2  18        0.01       -0.03      4.34 o 
 -16   2  18        2.17       -1.19      5.59 o 
 -14   2  18       21.25       21.54      5.48 o 
 -12   2  18      104.56      107.70     13.20 o 
 -10   2  18        2.09       -1.08      3.77 o 
  -8   2  18       63.81       65.15      5.90 o 
  -6   2  18       17.32       15.69      4.18 o 
  -4   2  18       76.74       70.59      6.04 o 
  -2   2  18       33.67       32.83      4.82 o 
   0   2  18        3.29        1.90      3.63 o 
   2   2  18        2.14        0.75      3.55 o 
   4   2  18       31.90       32.40      4.79 o 
   6   2  18       64.68       56.05      6.91 o 
   8   2  18      119.47      136.69     11.77 o 
  10   2  18        0.34        2.67      3.25 o 
  12   2  18       67.25       70.85      5.21 o 
  14   2  18      208.23      214.50      8.87 o 
  16   2  18      111.84      128.20      7.91 o 
 -21   3  18       12.43       29.89      9.50 o 
 -19   3  18        0.40        9.08      8.31 o 
 -17   3  18        0.04        2.33      5.28 o 
 -15   3  18       46.73       48.51      6.69 o 
 -13   3  18       43.34       44.24      6.37 o 
 -11   3  18      116.75      130.43      8.73 o 
  -9   3  18       59.38       68.24      6.70 o 
  -7   3  18       60.99       76.84     10.93 o 
  -5   3  18        1.29        2.13      4.25 o 
  -3   3  18       28.65       27.10      5.20 o 
  -1   3  18       30.74       23.74      5.01 o 
   1   3  18       12.69       16.73      7.37 o 
   3   3  18        0.92        1.94      3.63 o 
   5   3  18       34.28       22.61      4.88 o 
   7   3  18      249.20      281.05     12.07 o 
   9   3  18        9.84       14.20      4.61 o 
  11   3  18       34.25       39.54      6.13 o 
 -25   1  19        0.05       -0.07      5.76 o 
 -23   1  19        8.72       -0.22      3.69 o 
 -21   1  19       12.87       21.48      4.40 o 
 -19   1  19       49.31       47.79      4.61 o 
 -17   1  19      167.37      186.26     10.93 o 
 -15   1  19        7.34       12.88      3.51 o 
 -13   1  19       53.84       65.44      8.03 o 
 -11   1  19        0.28        6.64      5.94 o 
  -9   1  19      185.34      203.03      9.43 o 
  -7   1  19       48.43       50.93      5.42 o 
  -5   1  19      114.85      115.11      7.04 o 
  -3   1  19        1.89        0.78      3.43 o 
  -1   1  19       15.10        7.96      3.05 o 
   1   1  19       20.60       14.65      3.32 o 
   3   1  19       56.37       62.02      6.35 o 
   5   1  19        2.58        4.06      3.67 o 
   7   1  19       17.59       22.35      4.47 o 
   9   1  19        0.23       -1.47      6.43 o 
  11   1  19       17.11       22.47      5.09 o 
  13   1  19        5.31       14.41      5.03 o 
  15   1  19        0.33        1.35      4.91 o 
 -24   2  19       52.44       46.93     10.55 o 
 -22   2  19        4.83        0.55      4.34 o 
 -20   2  19        2.12        5.95      5.48 o 
 -18   2  19       43.06       49.10      9.08 o 
 -16   2  19       30.03       33.45      8.17 o 
 -14   2  19       24.41       26.47      7.54 o 
 -12   2  19       49.19       56.33      6.37 o 
 -10   2  19       66.96       71.04      6.64 o 
  -8   2  19       51.64       58.75      6.05 o 
  -6   2  19        4.67        0.83      4.15 o 
  -4   2  19      103.29      116.57      7.58 o 
  -2   2  19        3.50        2.20      3.95 o 
   0   2  19       30.54       39.01      6.50 o 
   2   2  19       10.44       15.76      4.46 o 
   4   2  19        0.05        2.69      5.10 o 
   6   2  19       14.60       13.12      4.03 o 
   8   2  19       16.42       10.93      4.99 o 
  10   2  19      176.69      208.93      8.49 o 
  12   2  19        1.09       -0.04      3.44 o 
 -17   3  19        4.92       -4.26      8.59 o 
 -15   3  19       12.21       11.88      6.30 o 
 -13   3  19        3.50        3.09      5.43 o 
 -11   3  19        0.99        0.02      5.01 o 
  -9   3  19        0.62       -2.23      4.84 o 
  -7   3  19        0.30        8.07      5.04 o 
  -5   3  19        0.01        3.71      4.69 o 
  -3   3  19       72.20       75.14      7.02 o 
  -1   3  19        4.56        6.74      4.43 o 
   1   3  19        2.57       -0.57      4.09 o 
   3   3  19       15.12       16.96      4.74 o 
   5   3  19       23.74       30.93      5.25 o 
 -24   0  20        3.21       13.27      7.47 o 
 -22   0  20        3.94       14.60      7.05 o 
 -20   0  20        0.04       -2.03      5.80 o 
 -18   0  20       20.69       10.97      6.22 o 
 -16   0  20       33.16       36.74      7.12 o 
 -14   0  20      484.35      488.28     23.33 o 
 -12   0  20        0.22       -0.07      5.87 o 
 -10   0  20      485.21      603.24     27.03 o 
  -8   0  20       13.46        2.51      5.87 o 
  -6   0  20       30.11       38.42      5.08 o 
  -4   0  20        1.42        2.93      5.80 o 
  -2   0  20       42.83       69.08      8.03 o 
   0   0  20        5.94        4.33      5.38 o 
   2   0  20        0.83        1.54      5.52 o 
   4   0  20       67.03       80.81      9.01 o 
   6   0  20       77.67       78.64      9.22 o 
   8   0  20        4.14        8.24      6.36 o 
  10   0  20        6.44       15.30      7.12 o 
  12   0  20        1.17        3.98      7.12 o 
 -23   1  20       10.97       14.74      5.69 o 
 -21   1  20       45.03       64.49      6.76 o 
 -19   1  20        3.36       -0.21      3.93 o 
 -17   1  20        8.85       11.70      4.02 o 
 -15   1  20        4.23        7.41      4.64 o 
 -13   1  20       14.03       13.87      4.42 o 
 -11   1  20       15.14       29.26      7.26 o 
  -9   1  20      120.20      142.36      8.23 o 
  -7   1  20      200.03      244.25     25.88 o 
  -5   1  20       84.66       97.34     10.90 o 
  -3   1  20      179.81      204.32     26.09 o 
  -1   1  20        9.44        4.24      4.07 o 
   1   1  20        0.57       -2.43      3.26 o 
   3   1  20       12.48       11.13      3.45 o 
   5   1  20        0.29        0.16      3.12 o 
   7   1  20        3.99        4.52      4.48 o 
   9   1  20       39.26       47.27      6.16 o 
  11   1  20       11.79       10.41      5.43 o 
 -18   2  20       23.82       22.49      9.08 o 
 -16   2  20        7.71       11.59      8.52 o 
 -14   2  20       68.87       94.92     11.04 o 
 -12   2  20        0.19        1.58      4.89 o 
 -10   2  20        7.14       17.07      5.40 o 
  -8   2  20        7.75       11.12      4.96 o 
  -6   2  20        0.06       -2.39      4.44 o 
  -4   2  20       22.69       33.90      5.46 o 
  -2   2  20       78.05       78.65      6.93 o 
   0   2  20        0.04        4.05      4.28 o 
   2   2  20        4.25        6.01      5.52 o 
   4   2  20        2.62        7.87      4.46 o 
   6   2  20       17.74       16.18      5.34 o 
   8   2  20        0.05       -1.79      4.38 o 
 -17   1  21       30.08       32.90      8.17 o 
 -15   1  21       79.67       84.06     15.68 o 
 -13   1  21        0.39        6.37      4.61 o 
 -11   1  21       90.32      102.23     10.72 o 
  -9   1  21        5.17        5.38      6.84 o 
  -7   1  21        3.36        1.22      4.73 o 
  -5   1  21       22.18       20.73      5.38 o 
  -3   1  21       26.22       29.49      8.35 o 
  -1   1  21       51.41       54.39      6.23 o 
   1   1  21       47.39       53.49      9.64 o 
   3   1  21       40.32       52.70      6.03 o 
   5   1  21       67.06      100.97      6.05 o 
 -12   2  21      243.27      283.08     18.93 o 
 -10   2  21        1.73        0.50      5.19 o 
  -8   2  21       45.17       43.98      6.61 o 
  -6   2  21      102.77      109.07      9.43 o 
  -4   2  21        8.86        9.76      5.15 o 
  -2   2  21        0.01        3.67      4.69 o 
   0   2  21      217.03      273.37     18.16 o 
  -4   0  22       55.91       61.88      9.78 o 
  -2   0  22      383.35      428.71     53.57 o 
   0   0  22       12.07       16.83      9.08 o 
                                                 
